# Supplementary material for: (1-Acetyl-2,6-diphenyl­piperidin-4-yl­idene)(phen­yl)acetonitrile
Source: Acta Crystallogr Sect E Struct Rep Online. 2008 Apr 4;64(Pt 5):o797. doi: 10.1107/S160053680800860X (PMC2961162; doi:10.1107/S160053680800860X)
Supplement: Supplementary file 1 [file e-64-0o797-sup1.cif]

##############################################################################
###                                                                        ###
###        Electronic paper (Acta Crystallographica Section E)             ###
###                                                                        ###
##############################################################################
#                                                                            #
# This CIF contains the data in a paper accepted for publication in Acta     #
# Crystallographica Section E. It conforms to the requirements of Notes      #
# for Authors for Section E, and has been peer reviewed under the auspices   #
# of the IUCr Commission on Journals.                                        #
#                                                                            #
# Full details of the Crystallographic Information File format               #
# are given in the paper "The Crystallographic Information File (CIF):       #
# a New Standard Archive File for Crystallography" by S. R. Hall, F. H.      #
# Allen and I. D. Brown [Acta Cryst. (1991), A47, 655-685].                  #
#                                                                            #
# The current version of the core CIF dictionary is obtainable from          #
# ftp://ftp.iucr.org/pub/cif_core.dic. The current version number is 2.4.    #
#                                                                            #
# Software is freely available for graphical display of the structure(s) in  #
# this CIF.  For information consult the CIF home page http://www.iucr.org/  #
# cif/home.html                                                              #
#                                                                            #
# This file may be used for bona fide research purposes within the           #
# scientific community so long as proper attribution is given to the journal # 
# article from which it was obtained.                                        #
#                                                                            #
##############################################################################
                                             
data_global
_audit_creation_method     'PLATON <TABLE ACC> option'
_journal_date_recd_electronic     2008-03-27
_journal_date_accepted     2008-03-31
_journal_name_full     'Acta Crystallographica, Section E'
_journal_year     2008
_journal_volume     64
_journal_issue      5
_journal_page_first     o797
_journal_page_last     o797
_journal_paper_category     QO
_journal_coeditor_code     WN2248
_publ_contact_author_name
;
'Thiruvalluvar, A'
;
_publ_contact_author_address
;
PG Department of Physics,
Rajah Serfoji Govt. College (Autonomous),
Thanjavur 613 005,
Tamilnadu,
India.
;
_publ_contact_author_email     athiru@vsnl.net
_publ_contact_author_fax     'none'
_publ_contact_author_phone     '+91 4362 255490'
_publ_section_title
;
(1-Acetyl-2,6-diphenylpiperidin-4-ylidene)(phenyl)acetonitrile
;
loop_
    _publ_author_name
    _publ_author_address
    'Manimekalai, A.'
;
Department of Chemistry,
Annamalai University,
Annamalai Nagar 608 002,
Tamilnadu,
India
;
    'Balamurugan, A.'
;
Department of Chemistry,
Annamalai University,
Annamalai Nagar 608 002,
Tamilnadu,
India
;
    'Balamurugan, S.'
;
PG Department of Physics,
Rajah Serfoji Govt. College (Autonomous),
Thanjavur 613 005,
Tamilnadu,
India
;
    'Thiruvalluvar, A.'
;
PG Department of Physics,
Rajah Serfoji Govt. College (Autonomous),
Thanjavur 613 005,
Tamilnadu,
India
;
    'R. J. Butcher'
;
Department of Chemistry,
Howard University,
525 College Street NW,
Washington, DC 20059,
USA
;
data_I
_chemical_name_systematic
;
(1-Acetyl-2,6-diphenylpiperidin-4-ylidene)(phenyl)acetonitrile
;
_chemical_name_common     '2,6--Diphenyl--piperidine'
_chemical_formula_moiety     'C27 H24 N2 O'
_chemical_formula_sum     'C27 H24 N2 O'
_chemical_formula_structural     'C27 H24 N2 O'
_chemical_formula_iupac     'C27 H24 N2 O'
_chemical_formula_weight     392.48
_chemical_melting_point     411
_symmetry_cell_setting     Triclinic
_symmetry_space_group_name_H-M     'P -1'
_symmetry_space_group_name_Hall     '-P 1'
loop_
    _symmetry_equiv_pos_site_id
    _symmetry_equiv_pos_as_xyz
    1 x,y,z
    2 -x,-y,-z
_cell_length_a     9.4034(17)
_cell_length_b     10.646(6)
_cell_length_c     10.8860(18)
_cell_angle_alpha     90.45(2)
_cell_angle_beta     99.957(14)
_cell_angle_gamma     101.98(3)
_cell_volume     1048.9(7)
_cell_formula_units_Z     2
_cell_measurement_reflns_used     7731
_cell_measurement_theta_min     4.4952
_cell_measurement_theta_max     32.4771
_cell_measurement_temperature     200(2)
_cell_special_details
;
?
;
_exptl_crystal_description     'prism'
_exptl_crystal_colour     'colourless'
_exptl_crystal_size_max     0.43
_exptl_crystal_size_mid     0.37
_exptl_crystal_size_min     0.23
_exptl_crystal_size_rad     ?
_exptl_crystal_density_diffrn     1.243
_exptl_crystal_density_meas     ?
_exptl_crystal_density_method     'Not Measured'
_exptl_crystal_F_000     416
_exptl_absorpt_coefficient_mu     0.076
_exptl_absorpt_correction_type     'none'
_exptl_absorpt_process_details     ?
_exptl_absorpt_correction_T_min     ?
_exptl_absorpt_correction_T_max     ?
_exptl_special_details
;
;
_diffrn_ambient_temperature     200(2)
_diffrn_radiation_type     MoK\a
_diffrn_radiation_wavelength     0.71073
_diffrn_radiation_source     'fine-focus sealed tube'
_diffrn_radiation_monochromator     graphite
_diffrn_measurement_device_type     'Oxford Diffraction Gemini'
_diffrn_measurement_method     '\f and \w'
_diffrn_detector_area_resol_mean     10.5081
_diffrn_reflns_number     14102
_diffrn_reflns_av_R_equivalents     0.0619
_diffrn_reflns_av_sigmaI/netI     0.2546
_diffrn_reflns_theta_min     4.50
_diffrn_reflns_theta_max     32.43
_diffrn_reflns_theta_full     25.00
_diffrn_measured_fraction_theta_max     0.893
_diffrn_measured_fraction_theta_full     0.990
_diffrn_reflns_limit_h_min     -14
_diffrn_reflns_limit_h_max     13
_diffrn_reflns_limit_k_min     -15
_diffrn_reflns_limit_k_max     15
_diffrn_reflns_limit_l_min     -16
_diffrn_reflns_limit_l_max     14
_diffrn_standards_number     ?
_diffrn_standards_interval_count     ?
_diffrn_standards_interval_time     ?
_diffrn_standards_decay_%     ?
_refine_special_details
;
Refinement of <i>F</i>^2^ against ALL reflections. The weighted <i>R</i>-factor
<i>wR</i> and goodness of fit <i>S</i> are based on <i>F</i>^2^, conventional
<i>R</i>-factors <i>R</i> are based on <i>F</i>, with <i>F</i> set to zero for
negative <i>F</i>^2^. The threshold expression of <i>F</i>^2^ >
\s(<i>F</i>^2^) is used only for calculating <i>R</i>-factors(gt) <i>etc</i>.
and is not relevant to the choice of reflections for refinement.
<i>R</i>-factors based on <i>F</i>^2^ are statistically about twice as large
as those based on <i>F</i>, and <i>R</i>- factors based on ALL data will be
even larger.
;
_reflns_number_total     6736
_reflns_number_gt     2238
_reflns_threshold_expression     I>2\s(I)
_refine_ls_structure_factor_coef     Fsqd
_refine_ls_matrix_type     full
_refine_ls_R_factor_all     0.1978
_refine_ls_R_factor_gt     0.0545
_refine_ls_wR_factor_gt     0.1237
_refine_ls_wR_factor_ref     0.1505
_refine_ls_goodness_of_fit_ref     0.858
_refine_ls_restrained_S_all     0.858
_refine_ls_number_reflns     6736
_refine_ls_number_parameters     271
_refine_ls_number_restraints     0
_refine_ls_hydrogen_treatment     constr
_refine_ls_weighting_scheme     calc
_refine_ls_weighting_details
                 'calc w=1/[\s^2^(Fo^2^)+(0.0581P)^2^] where P=(Fo^2^+2Fc^2^)/3'
_atom_sites_solution_hydrogens     geom
_atom_sites_solution_primary     direct
_atom_sites_solution_secondary     difmap
_refine_ls_shift/su_max     ?
_refine_ls_shift/su_max_lt     0.001
_refine_ls_shift/su_mean     0.000
_refine_diff_density_max     0.170
_refine_diff_density_min     -0.181
_refine_ls_extinction_method     none
_refine_ls_extinction_coef     ?
loop_
    _atom_type_symbol
    _atom_type_description
    _atom_type_scat_dispersion_real
    _atom_type_scat_dispersion_imag
    _atom_type_scat_source
    O O 0.0106 0.0060 'International Tables Vol C Tables 4.2.6.8 and 6.1.1.4'
    N N 0.0061 0.0033 'International Tables Vol C Tables 4.2.6.8 and 6.1.1.4'
    H H 0.0000 0.0000 'International Tables Vol C Tables 4.2.6.8 and 6.1.1.4'
    C C 0.0033 0.0016 'International Tables Vol C Tables 4.2.6.8 and 6.1.1.4'
_computing_data_collection     'CrysAlis CCD (Oxford Diffraction, 2007)'
_computing_cell_refinement     'CrysAlis CCD (Oxford Diffraction, 2007)'
_computing_data_reduction     'CrysAlis RED (Oxford Diffraction, 2007)'
_computing_structure_solution     'SHELXS97 (Sheldrick, 2008)'
_computing_structure_refinement     'SHELXL97 (Sheldrick, 2008)'
_computing_molecular_graphics     'ORTEP-3 (Farrugia, 1997)'
_computing_publication_material     'PLATON (Spek, 2003)'
loop_
    _atom_site_type_symbol
    _atom_site_label
    _atom_site_fract_x
    _atom_site_fract_y
    _atom_site_fract_z
    _atom_site_U_iso_or_equiv
    _atom_site_thermal_displace_type
    _atom_site_calc_flag
    _atom_site_refinement_flags
    _atom_site_occupancy
    O O11 0.28221(18) 0.44042(15) 0.77415(18) 0.0685(7) Uani . . 1.000
    N N1 0.39382(16) 0.27784(16) 0.73697(15) 0.0349(6) Uani . . 1.000
    N N16 0.59278(19) -0.19597(17) 0.91049(19) 0.0506(7) Uani . . 1.000
    C C2 0.52978(19) 0.22457(18) 0.75539(19) 0.0359(7) Uani . . 1.000
    C C3 0.49051(19) 0.07647(18) 0.7407(2) 0.0360(7) Uani . . 1.000
    C C4 0.36419(19) 0.01309(19) 0.80179(18) 0.0328(6) Uani . . 1.000
    C C5 0.2347(2) 0.07931(19) 0.7838(2) 0.0398(7) Uani . . 1.000
    C C6 0.24863(19) 0.19042(18) 0.69692(19) 0.0342(7) Uani . . 1.000
    C C11 0.3964(3) 0.3991(2) 0.7794(2) 0.0516(9) Uani . . 1.000
    C C12 0.5447(3) 0.4833(2) 0.8355(3) 0.0754(10) Uani . . 1.000
    C C14 0.36214(19) -0.09522(18) 0.86415(17) 0.0298(6) Uani . . 1.000
    C C15 0.4908(2) -0.15071(18) 0.8868(2) 0.0374(7) Uani . . 1.000
    C C21 0.6360(2) 0.27610(18) 0.6675(2) 0.0345(7) Uani . . 1.000
    C C22 0.5903(2) 0.2716(2) 0.5393(2) 0.0479(8) Uani . . 1.000
    C C23 0.6893(2) 0.3135(2) 0.4608(2) 0.0584(9) Uani . . 1.000
    C C24 0.8362(2) 0.3599(2) 0.5095(3) 0.0554(10) Uani . . 1.000
    C C25 0.8845(2) 0.3641(2) 0.6354(3) 0.0526(9) Uani . . 1.000
    C C26 0.7842(2) 0.32381(19) 0.7149(2) 0.0440(7) Uani . . 1.000
    C C41 0.23021(19) -0.16901(18) 0.91288(19) 0.0325(7) Uani . . 1.000
    C C42 0.1746(2) -0.29754(19) 0.87607(19) 0.0394(7) Uani . . 1.000
    C C43 0.0464(2) -0.3626(2) 0.9124(2) 0.0479(8) Uani . . 1.000
    C C44 -0.0256(2) -0.3021(2) 0.9879(2) 0.0505(8) Uani . . 1.000
    C C45 0.0332(2) -0.1759(2) 1.0289(2) 0.0485(8) Uani . . 1.000
    C C46 0.1591(2) -0.1095(2) 0.9908(2) 0.0385(7) Uani . . 1.000
    C C61 0.21670(19) 0.1583(2) 0.5582(2) 0.0360(7) Uani . . 1.000
    C C62 0.1943(2) 0.0355(2) 0.5061(2) 0.0449(8) Uani . . 1.000
    C C63 0.1684(2) 0.0136(3) 0.3767(3) 0.0568(9) Uani . . 1.000
    C C64 0.1629(2) 0.1141(3) 0.2993(2) 0.0615(9) Uani . . 1.000
    C C65 0.1818(2) 0.2372(3) 0.3491(2) 0.0593(10) Uani . . 1.000
    C C66 0.2075(2) 0.2592(2) 0.4772(2) 0.0466(8) Uani . . 1.000
    H H2 0.58301 0.24860 0.84282 0.0430 Uiso . . 1.000
    H H3A 0.46581 0.05133 0.65055 0.0431 Uiso . . 1.000
    H H3B 0.57893 0.04320 0.77637 0.0431 Uiso . . 1.000
    H H5A 0.22351 0.11179 0.86628 0.0477 Uiso . . 1.000
    H H5B 0.14360 0.01501 0.75020 0.0477 Uiso . . 1.000
    H H6 0.17358 0.23999 0.71251 0.0411 Uiso . . 1.000
    H H12A 0.53045 0.56738 0.86194 0.1132 Uiso . . 1.000
    H H12B 0.60930 0.49466 0.77301 0.1132 Uiso . . 1.000
    H H12C 0.59019 0.44235 0.90790 0.1132 Uiso . . 1.000
    H H22 0.48916 0.23918 0.50488 0.0576 Uiso . . 1.000
    H H23 0.65600 0.31034 0.37307 0.0701 Uiso . . 1.000
    H H24 0.90419 0.38900 0.45537 0.0665 Uiso . . 1.000
    H H25 0.98632 0.39436 0.66885 0.0632 Uiso . . 1.000
    H H26 0.81777 0.32916 0.80261 0.0528 Uiso . . 1.000
    H H42 0.22454 -0.34069 0.82602 0.0472 Uiso . . 1.000
    H H43 0.00736 -0.44986 0.88522 0.0575 Uiso . . 1.000
    H H44 -0.11457 -0.34695 1.01136 0.0606 Uiso . . 1.000
    H H45 -0.01332 -0.13461 1.08343 0.0582 Uiso . . 1.000
    H H46 0.19769 -0.02222 1.01816 0.0462 Uiso . . 1.000
    H H62 0.19645 -0.03492 0.55895 0.0539 Uiso . . 1.000
    H H63 0.15464 -0.07120 0.34214 0.0681 Uiso . . 1.000
    H H64 0.14607 0.09897 0.21134 0.0736 Uiso . . 1.000
    H H65 0.17710 0.30679 0.29547 0.0710 Uiso . . 1.000
    H H66 0.21918 0.34412 0.51091 0.0559 Uiso . . 1.000
loop_
    _atom_site_aniso_label
    _atom_site_aniso_U_11
    _atom_site_aniso_U_22
    _atom_site_aniso_U_33
    _atom_site_aniso_U_12
    _atom_site_aniso_U_13
    _atom_site_aniso_U_23
    O11 0.0661(10) 0.0515(10) 0.0951(14) 0.0227(9) 0.0221(10) -0.0108(10)
    N1 0.0359(9) 0.0358(10) 0.0346(10) 0.0086(7) 0.0099(7) -0.0008(8)
    N16 0.0456(10) 0.0407(11) 0.0677(14) 0.0131(9) 0.0114(10) 0.0047(10)
    C2 0.0304(10) 0.0402(12) 0.0383(13) 0.0066(9) 0.0108(9) 0.0049(10)
    C3 0.0303(10) 0.0367(12) 0.0438(13) 0.0077(9) 0.0137(9) 0.0091(10)
    C4 0.0310(10) 0.0365(11) 0.0328(12) 0.0059(9) 0.0125(8) 0.0041(9)
    C5 0.0329(10) 0.0479(13) 0.0423(13) 0.0103(10) 0.0146(9) 0.0109(11)
    C6 0.0292(10) 0.0376(11) 0.0397(13) 0.0105(9) 0.0121(9) 0.0085(10)
    C11 0.0546(14) 0.0438(14) 0.0600(17) 0.0117(12) 0.0191(12) -0.0015(12)
    C12 0.0726(17) 0.0482(16) 0.101(2) 0.0018(13) 0.0184(16) -0.0301(16)
    C14 0.0325(10) 0.0347(11) 0.0228(10) 0.0075(9) 0.0061(8) 0.0022(9)
    C15 0.0399(12) 0.0275(11) 0.0457(14) 0.0031(10) 0.0153(10) 0.0007(10)
    C21 0.0335(10) 0.0305(11) 0.0414(14) 0.0070(9) 0.0116(9) 0.0044(9)
    C22 0.0330(11) 0.0689(16) 0.0402(14) 0.0046(11) 0.0092(10) 0.0063(12)
    C23 0.0523(14) 0.0773(18) 0.0452(15) 0.0045(13) 0.0183(12) 0.0131(14)
    C24 0.0482(14) 0.0574(16) 0.0634(19) 0.0019(11) 0.0281(12) 0.0153(13)
    C25 0.0355(11) 0.0498(14) 0.072(2) 0.0028(10) 0.0153(12) 0.0101(13)
    C26 0.0364(11) 0.0425(13) 0.0510(14) 0.0051(10) 0.0054(10) 0.0079(11)
    C41 0.0291(10) 0.0335(12) 0.0355(12) 0.0065(9) 0.0072(9) 0.0065(10)
    C42 0.0503(12) 0.0353(12) 0.0328(12) 0.0053(10) 0.0126(10) 0.0031(10)
    C43 0.0536(13) 0.0393(13) 0.0434(15) -0.0058(11) 0.0069(11) 0.0087(11)
    C44 0.0375(12) 0.0583(16) 0.0519(15) -0.0005(11) 0.0096(11) 0.0246(13)
    C45 0.0451(12) 0.0513(15) 0.0562(15) 0.0147(11) 0.0229(11) 0.0153(12)
    C46 0.0409(11) 0.0354(12) 0.0417(13) 0.0081(10) 0.0140(10) 0.0088(10)
    C61 0.0245(10) 0.0401(12) 0.0454(14) 0.0078(9) 0.0102(9) 0.0036(11)
    C62 0.0332(11) 0.0490(14) 0.0524(16) 0.0067(10) 0.0097(10) -0.0003(12)
    C63 0.0429(13) 0.0673(17) 0.0575(18) 0.0074(12) 0.0080(12) -0.0222(15)
    C64 0.0398(13) 0.101(2) 0.0390(15) 0.0043(14) 0.0071(11) -0.0031(16)
    C65 0.0472(14) 0.081(2) 0.0468(17) 0.0102(13) 0.0042(12) 0.0192(15)
    C66 0.0418(12) 0.0504(14) 0.0487(15) 0.0116(10) 0.0087(10) 0.0068(12)
_geom_special_details
;
Bond distances, angles <i>etc</i>. have been calculated using the rounded
fractional coordinates. All su's are estimated from the variances of the
(full) variance-covariance matrix. The cell e.s.d.'s are taken into account in
the estimation of distances, angles and torsion angles
;
loop_
    _geom_bond_atom_site_label_1
    _geom_bond_atom_site_label_2
    _geom_bond_site_symmetry_1
    _geom_bond_site_symmetry_2
    _geom_bond_distance
    _geom_bond_publ_flag
    O11 C11 . . 1.235(3) no
    N1 C2 . . 1.487(3) no
    N1 C6 . . 1.477(3) no
    N1 C11 . . 1.362(3) no
    N16 C15 . . 1.152(3) no
    C2 C3 . . 1.543(3) no
    C2 C21 . . 1.525(3) no
    C3 C4 . . 1.502(3) no
    C4 C5 . . 1.515(3) no
    C4 C14 . . 1.341(3) no
    C5 C6 . . 1.519(3) no
    C6 C61 . . 1.510(3) no
    C11 C12 . . 1.516(4) no
    C14 C15 . . 1.439(3) no
    C14 C41 . . 1.506(3) no
    C21 C22 . . 1.385(3) no
    C21 C26 . . 1.386(3) no
    C22 C23 . . 1.380(3) no
    C23 C24 . . 1.376(3) no
    C24 C25 . . 1.365(5) no
    C25 C26 . . 1.394(3) no
    C41 C42 . . 1.389(3) no
    C41 C46 . . 1.390(3) no
    C42 C43 . . 1.383(3) no
    C43 C44 . . 1.383(3) no
    C44 C45 . . 1.381(3) no
    C45 C46 . . 1.379(3) no
    C61 C62 . . 1.381(3) no
    C61 C66 . . 1.402(3) no
    C62 C63 . . 1.397(4) no
    C63 C64 . . 1.371(4) no
    C64 C65 . . 1.379(4) no
    C65 C66 . . 1.383(3) no
    C2 H2 . . 1.0000 no
    C3 H3A . . 0.9900 no
    C3 H3B . . 0.9900 no
    C5 H5A . . 0.9900 no
    C5 H5B . . 0.9900 no
    C6 H6 . . 1.0000 no
    C12 H12A . . 0.9800 no
    C12 H12B . . 0.9800 no
    C12 H12C . . 0.9800 no
    C22 H22 . . 0.9500 no
    C23 H23 . . 0.9500 no
    C24 H24 . . 0.9500 no
    C25 H25 . . 0.9500 no
    C26 H26 . . 0.9500 no
    C42 H42 . . 0.9500 no
    C43 H43 . . 0.9500 no
    C44 H44 . . 0.9500 no
    C45 H45 . . 0.9500 no
    C46 H46 . . 0.9500 no
    C62 H62 . . 0.9500 no
    C63 H63 . . 0.9500 no
    C64 H64 . . 0.9500 no
    C65 H65 . . 0.9500 no
    C66 H66 . . 0.9500 no
loop_
    _geom_contact_atom_site_label_1
    _geom_contact_atom_site_label_2
    _geom_contact_distance
    _geom_contact_site_symmetry_1
    _geom_contact_site_symmetry_2
    _geom_contact_publ_flag
    O11 C42 3.398(3) . 1_565 no
    O11 H6 2.2100 . . no
    O11 H25 2.7600 . 1_455 no
    O11 H42 2.5800 . 1_565 no
    N16 C12 3.423(3) . 1_545 no
    N1 H22 2.8800 . . no
    N1 H66 2.8900 . . no
    N16 H12A 2.5000 . 1_545 no
    N16 H5A 2.7500 . 2_657 no
    N16 H46 2.7200 . 2_657 no
    C3 C62 3.390(3) . . no
    C3 C61 3.244(3) . . no
    C4 C62 3.371(3) . . no
    C5 C46 3.107(3) . . no
    C12 C26 3.501(4) . . no
    C12 C21 3.196(4) . . no
    C12 N16 3.423(3) . 1_565 no
    C21 C12 3.196(4) . . no
    C22 C66 3.520(3) . . no
    C22 C61 3.512(3) . . no
    C26 C45 3.570(4) . 2_657 no
    C26 C12 3.501(4) . . no
    C42 O11 3.398(3) . 1_545 no
    C43 C43 3.544(4) . 2_547 no
    C45 C26 3.570(4) . 2_657 no
    C46 C5 3.107(3) . . no
    C61 C3 3.244(3) . . no
    C61 C22 3.512(3) . . no
    C62 C3 3.390(3) . . no
    C62 C62 3.553(3) . 2_556 no
    C62 C4 3.371(3) . . no
    C66 C22 3.520(3) . . no
    C2 H12B 2.8100 . . no
    C2 H12C 2.7400 . . no
    C4 H62 2.8200 . . no
    C4 H46 3.0300 . . no
    C5 H45 2.8800 . 2_557 no
    C5 H62 2.6600 . . no
    C5 H46 2.8300 . . no
    C6 H3A 2.8700 . . no
    C11 H66 3.0900 . . no
    C12 H2 2.6000 . . no
    C15 H42 2.8500 . . no
    C15 H3B 2.4600 . . no
    C21 H12B 2.6600 . . no
    C22 H3A 2.7800 . . no
    C25 H63 3.0800 . 2_656 no
    C26 H63 2.9500 . 2_656 no
    C26 H12B 2.8300 . . no
    C41 H5B 2.8000 . . no
    C41 H5A 3.0500 . . no
    C43 H65 2.9600 . 2_556 no
    C43 H43 3.0200 . 2_547 no
    C44 H26 2.7900 . 2_657 no
    C44 H43 3.0100 . 2_547 no
    C45 H64 3.0700 . 2_556 no
    C45 H5A 3.0400 . 2_557 no
    C45 H26 2.8500 . 2_657 no
    C46 H5A 2.7400 . . no
    C46 H5B 2.9400 . . no
    C61 H22 2.6900 . . no
    C61 H3A 2.8500 . . no
    C62 H5B 2.7800 . . no
    C62 H3A 2.7300 . . no
    C63 H5B 2.9700 . 2_556 no
    C64 H5B 2.8800 . 2_556 no
    C65 H22 3.0800 . . no
    C66 H22 2.6700 . . no
    H2 C12 2.6000 . . no
    H2 H12C 2.1600 . . no
    H2 H26 2.3100 . . no
    H3A C6 2.8700 . . no
    H3A C22 2.7800 . . no
    H3A C61 2.8500 . . no
    H3A C62 2.7300 . . no
    H3A H22 2.5600 . . no
    H3A H62 2.5300 . . no
    H3B C15 2.4600 . . no
    H5A C41 3.0500 . . no
    H5A C46 2.7400 . . no
    H5A H46 2.2000 . . no
    H5A N16 2.7500 . 2_657 no
    H5A C45 3.0400 . 2_557 no
    H5A H45 2.2000 . 2_557 no
    H5B C41 2.8000 . . no
    H5B C46 2.9400 . . no
    H5B C62 2.7800 . . no
    H5B H62 2.3100 . . no
    H5B C63 2.9700 . 2_556 no
    H5B C64 2.8800 . 2_556 no
    H6 O11 2.2100 . . no
    H6 H66 2.5300 . . no
    H12A N16 2.5000 . 1_565 no
    H12B C2 2.8100 . . no
    H12B C21 2.6600 . . no
    H12B C26 2.8300 . . no
    H12C C2 2.7400 . . no
    H12C H2 2.1600 . . no
    H22 N1 2.8800 . . no
    H22 C61 2.6900 . . no
    H22 C65 3.0800 . . no
    H22 C66 2.6700 . . no
    H22 H3A 2.5600 . . no
    H25 O11 2.7600 . 1_655 no
    H26 H2 2.3100 . . no
    H26 C44 2.7900 . 2_657 no
    H26 C45 2.8500 . 2_657 no
    H42 O11 2.5800 . 1_545 no
    H42 C15 2.8500 . . no
    H43 C43 3.0200 . 2_547 no
    H43 C44 3.0100 . 2_547 no
    H45 C5 2.8800 . 2_557 no
    H45 H5A 2.2000 . 2_557 no
    H46 C4 3.0300 . . no
    H46 C5 2.8300 . . no
    H46 H5A 2.2000 . . no
    H46 N16 2.7200 . 2_657 no
    H62 C4 2.8200 . . no
    H62 C5 2.6600 . . no
    H62 H3A 2.5300 . . no
    H62 H5B 2.3100 . . no
    H63 C25 3.0800 . 2_656 no
    H63 C26 2.9500 . 2_656 no
    H64 C45 3.0700 . 2_556 no
    H65 C43 2.9600 . 2_556 no
    H66 N1 2.8900 . . no
    H66 C11 3.0900 . . no
    H66 H6 2.5300 . . no
loop_
    _geom_angle_atom_site_label_1
    _geom_angle_atom_site_label_2
    _geom_angle_atom_site_label_3
    _geom_angle_site_symmetry_1
    _geom_angle_site_symmetry_2
    _geom_angle_site_symmetry_3
    _geom_angle
    _geom_angle_publ_flag
    C2 N1 C6 . . . 119.34(15) no
    C2 N1 C11 . . . 121.28(18) no
    C6 N1 C11 . . . 118.09(18) no
    N1 C2 C3 . . . 110.80(15) no
    N1 C2 C21 . . . 113.88(16) no
    C3 C2 C21 . . . 108.75(16) no
    C2 C3 C4 . . . 114.81(16) no
    C3 C4 C5 . . . 114.37(17) no
    C3 C4 C14 . . . 123.67(17) no
    C5 C4 C14 . . . 121.93(18) no
    C4 C5 C6 . . . 114.44(17) no
    N1 C6 C5 . . . 108.81(16) no
    N1 C6 C61 . . . 112.14(16) no
    C5 C6 C61 . . . 117.64(17) no
    O11 C11 N1 . . . 121.8(2) no
    O11 C11 C12 . . . 120.1(2) no
    N1 C11 C12 . . . 118.1(2) no
    C4 C14 C15 . . . 120.42(18) no
    C4 C14 C41 . . . 124.59(17) no
    C15 C14 C41 . . . 114.99(16) no
    N16 C15 C14 . . . 176.9(2) no
    C2 C21 C22 . . . 121.85(18) no
    C2 C21 C26 . . . 119.99(19) no
    C22 C21 C26 . . . 118.10(19) no
    C21 C22 C23 . . . 121.06(19) no
    C22 C23 C24 . . . 120.0(2) no
    C23 C24 C25 . . . 120.1(2) no
    C24 C25 C26 . . . 119.9(2) no
    C21 C26 C25 . . . 120.8(2) no
    C14 C41 C42 . . . 119.79(17) no
    C14 C41 C46 . . . 121.13(17) no
    C42 C41 C46 . . . 119.04(18) no
    C41 C42 C43 . . . 119.87(19) no
    C42 C43 C44 . . . 120.78(19) no
    C43 C44 C45 . . . 119.32(19) no
    C44 C45 C46 . . . 120.22(19) no
    C41 C46 C45 . . . 120.68(19) no
    C6 C61 C62 . . . 124.09(19) no
    C6 C61 C66 . . . 117.97(18) no
    C62 C61 C66 . . . 117.9(2) no
    C61 C62 C63 . . . 120.8(2) no
    C62 C63 C64 . . . 120.2(3) no
    C63 C64 C65 . . . 120.0(2) no
    C64 C65 C66 . . . 119.9(2) no
    C61 C66 C65 . . . 121.1(2) no
    N1 C2 H2 . . . 108.00 no
    C3 C2 H2 . . . 108.00 no
    C21 C2 H2 . . . 108.00 no
    C2 C3 H3A . . . 109.00 no
    C2 C3 H3B . . . 109.00 no
    C4 C3 H3A . . . 109.00 no
    C4 C3 H3B . . . 109.00 no
    H3A C3 H3B . . . 108.00 no
    C4 C5 H5A . . . 109.00 no
    C4 C5 H5B . . . 109.00 no
    C6 C5 H5A . . . 109.00 no
    C6 C5 H5B . . . 109.00 no
    H5A C5 H5B . . . 108.00 no
    N1 C6 H6 . . . 106.00 no
    C5 C6 H6 . . . 106.00 no
    C61 C6 H6 . . . 106.00 no
    C11 C12 H12A . . . 109.00 no
    C11 C12 H12B . . . 110.00 no
    C11 C12 H12C . . . 109.00 no
    H12A C12 H12B . . . 109.00 no
    H12A C12 H12C . . . 109.00 no
    H12B C12 H12C . . . 109.00 no
    C21 C22 H22 . . . 119.00 no
    C23 C22 H22 . . . 120.00 no
    C22 C23 H23 . . . 120.00 no
    C24 C23 H23 . . . 120.00 no
    C23 C24 H24 . . . 120.00 no
    C25 C24 H24 . . . 120.00 no
    C24 C25 H25 . . . 120.00 no
    C26 C25 H25 . . . 120.00 no
    C21 C26 H26 . . . 120.00 no
    C25 C26 H26 . . . 120.00 no
    C41 C42 H42 . . . 120.00 no
    C43 C42 H42 . . . 120.00 no
    C42 C43 H43 . . . 120.00 no
    C44 C43 H43 . . . 120.00 no
    C43 C44 H44 . . . 120.00 no
    C45 C44 H44 . . . 120.00 no
    C44 C45 H45 . . . 120.00 no
    C46 C45 H45 . . . 120.00 no
    C41 C46 H46 . . . 120.00 no
    C45 C46 H46 . . . 120.00 no
    C61 C62 H62 . . . 120.00 no
    C63 C62 H62 . . . 120.00 no
    C62 C63 H63 . . . 120.00 no
    C64 C63 H63 . . . 120.00 no
    C63 C64 H64 . . . 120.00 no
    C65 C64 H64 . . . 120.00 no
    C64 C65 H65 . . . 120.00 no
    C66 C65 H65 . . . 120.00 no
    C61 C66 H66 . . . 119.00 no
    C65 C66 H66 . . . 119.00 no
loop_
    _geom_torsion_atom_site_label_1
    _geom_torsion_atom_site_label_2
    _geom_torsion_atom_site_label_3
    _geom_torsion_atom_site_label_4
    _geom_torsion_site_symmetry_1
    _geom_torsion_site_symmetry_2
    _geom_torsion_site_symmetry_3
    _geom_torsion_site_symmetry_4
    _geom_torsion
    _geom_torsion_publ_flag
    C6 N1 C2 C3 . . . . -5.9(2) no
    C6 N1 C2 C21 . . . . 117.10(19) no
    C11 N1 C2 C3 . . . . 160.88(18) no
    C11 N1 C2 C21 . . . . -76.2(2) no
    C2 N1 C6 C5 . . . . 51.9(2) no
    C2 N1 C6 C61 . . . . -80.0(2) no
    C11 N1 C6 C5 . . . . -115.26(19) no
    C11 N1 C6 C61 . . . . 112.9(2) no
    C2 N1 C11 O11 . . . . -173.7(2) no
    C2 N1 C11 C12 . . . . 5.6(3) no
    C6 N1 C11 O11 . . . . -6.8(3) no
    C6 N1 C11 C12 . . . . 172.5(2) no
    N1 C2 C3 C4 . . . . -42.5(2) no
    C21 C2 C3 C4 . . . . -168.35(17) no
    N1 C2 C21 C22 . . . . -53.0(2) no
    N1 C2 C21 C26 . . . . 130.00(19) no
    C3 C2 C21 C22 . . . . 71.1(2) no
    C3 C2 C21 C26 . . . . -105.9(2) no
    C2 C3 C4 C5 . . . . 42.4(2) no
    C2 C3 C4 C14 . . . . -139.6(2) no
    C3 C4 C5 C6 . . . . 5.6(2) no
    C14 C4 C5 C6 . . . . -172.45(18) no
    C3 C4 C14 C15 . . . . 6.4(3) no
    C3 C4 C14 C41 . . . . -172.37(18) no
    C5 C4 C14 C15 . . . . -175.75(18) no
    C5 C4 C14 C41 . . . . 5.5(3) no
    C4 C5 C6 N1 . . . . -50.8(2) no
    C4 C5 C6 C61 . . . . 78.1(2) no
    N1 C6 C61 C62 . . . . 118.7(2) no
    N1 C6 C61 C66 . . . . -62.1(2) no
    C5 C6 C61 C62 . . . . -8.6(3) no
    C5 C6 C61 C66 . . . . 170.61(17) no
    C4 C14 C41 C42 . . . . 123.0(2) no
    C4 C14 C41 C46 . . . . -54.6(3) no
    C15 C14 C41 C42 . . . . -55.8(3) no
    C15 C14 C41 C46 . . . . 126.6(2) no
    C2 C21 C22 C23 . . . . -177.12(19) no
    C26 C21 C22 C23 . . . . -0.1(3) no
    C2 C21 C26 C25 . . . . 176.10(18) no
    C22 C21 C26 C25 . . . . -1.0(3) no
    C21 C22 C23 C24 . . . . 0.4(3) no
    C22 C23 C24 C25 . . . . 0.3(3) no
    C23 C24 C25 C26 . . . . -1.4(3) no
    C24 C25 C26 C21 . . . . 1.7(3) no
    C14 C41 C42 C43 . . . . -174.69(19) no
    C46 C41 C42 C43 . . . . 2.9(3) no
    C14 C41 C46 C45 . . . . 176.11(19) no
    C42 C41 C46 C45 . . . . -1.5(3) no
    C41 C42 C43 C44 . . . . -1.7(3) no
    C42 C43 C44 C45 . . . . -1.1(3) no
    C43 C44 C45 C46 . . . . 2.6(3) no
    C44 C45 C46 C41 . . . . -1.3(3) no
    C6 C61 C62 C63 . . . . -178.61(19) no
    C66 C61 C62 C63 . . . . 2.2(3) no
    C6 C61 C66 C65 . . . . 178.57(18) no
    C62 C61 C66 C65 . . . . -2.2(3) no
    C61 C62 C63 C64 . . . . -0.9(3) no
    C62 C63 C64 C65 . . . . -0.5(3) no
    C63 C64 C65 C66 . . . . 0.5(3) no
    C64 C65 C66 C61 . . . . 0.8(3) no
loop_
    _geom_hbond_atom_site_label_D
    _geom_hbond_atom_site_label_H
    _geom_hbond_atom_site_label_A
    _geom_hbond_site_symmetry_A
    _geom_hbond_distance_DH
    _geom_hbond_distance_HA
    _geom_hbond_distance_DA
    _geom_hbond_angle_DHA
    _geom_hbond_publ_flag
    C6 H6 O11 . 1.00 2.21 2.723(3) 110 yes
    C12 H12A N16 1_565 0.98 2.50 3.423(3) 158 yes
    C42 H42 O11 1_545 0.95 2.58 3.398(3) 145 yes
    C22 H22 Cg1 1_555 0.95 2.79 3.734(3) 174 yes
    C26 H26 Cg2 2_657 0.95 2.89 3.784(3) 157 yes
