# Supplementary material for: (1-Acetyl-2,6-diphenyl­piperidin-4-yl­idene)(phen­yl)acetonitrile
Source: Acta Crystallogr Sect E Struct Rep Online. 2008 Apr 4;64(Pt 5):o797. doi: 10.1107/S160053680800860X (PMC2961162; doi:10.1107/S160053680800860X)
Supplement: Supplementary file 2 [file e-64-0o797-Isup2.hkl]

#
# h,k,l, Fc-squared, Fo-squared, sigma(Fo-squared) and status flag
#
data_I
_shelx_title ' ab-1 in P-1 C27H24N2O Z=2'
_shelx_refln_list_code          4
_shelx_F_calc_maximum      118.96
_exptl_crystal_F_000       416.00
_reflns_d_resolution_high  0.6627
 
loop_
 _symmetry_equiv_pos_as_xyz
 'x, y, z'
 '-x, -y, -z'
 
_cell_length_a     9.4034
_cell_length_b    10.6455
_cell_length_c    10.8860
_cell_angle_alpha  90.449
_cell_angle_beta   99.957
_cell_angle_gamma 101.982
 
_shelx_F_squared_multiplier     1.000
 
loop_
 _refln_index_h
 _refln_index_k
 _refln_index_l
 _refln_F_squared_calc
 _refln_F_squared_meas
 _refln_F_squared_sigma
 _refln_observed_status
   2   0   0     1375.23     1346.85      6.46 o
   3   0   0     2596.12     2521.94     17.84 o
   4   0   0       22.39       19.69      1.78 o
   5   0   0     1961.73     1961.62     11.08 o
   6   0   0      139.13      145.70      3.27 o
   7   0   0      123.39      108.51      3.91 o
   8   0   0       33.14       34.16      3.85 o
   9   0   0       54.81       63.02      5.95 o
  10   0   0        4.09        6.31     11.80 o
  11   0   0       10.57       10.96     18.86 o
  12   0   0        0.25       24.14     37.90 o
 -11   1   0        0.41        5.76     13.79 o
 -10   1   0        3.20        2.59      4.05 o
  -9   1   0       55.92       57.22      4.91 o
  -8   1   0      107.04       98.36      5.10 o
  -7   1   0      582.17      580.50      7.13 o
  -6   1   0      478.91      458.43      6.00 o
  -5   1   0      460.48      497.22      7.66 o
  -4   1   0      138.78      144.65      3.31 o
  -3   1   0     3215.99     3086.61     32.24 o
   2   1   0      299.23      290.85      3.34 o
   3   1   0      180.18      170.77      2.55 o
   4   1   0      266.54      262.17      3.17 o
   5   1   0       26.36       23.47      1.68 o
   6   1   0       18.26       17.55      1.80 o
   7   1   0       15.36       11.54      2.82 o
   8   1   0        0.21        0.86      1.33 o
   9   1   0        7.39        8.08      8.40 o
  10   1   0       12.35        6.13      9.52 o
  11   1   0        0.11       14.81     25.74 o
  12   1   0        4.01       -0.49      2.92 o
 -12   2   0        0.38       15.93     23.11 o
 -11   2   0       13.42       11.55     18.97 o
 -10   2   0        1.27        1.97      3.74 o
  -9   2   0       31.42       28.48      5.00 o
  -8   2   0       20.00       18.06      4.20 o
  -7   2   0       13.03      152.25     11.82 o
  -6   2   0       89.91       87.74      3.37 o
  -5   2   0      548.32      573.59      6.77 o
  -4   2   0      417.17      366.39      8.37 o
  -3   2   0      171.67      163.09      4.32 o
  -2   2   0     1232.25     1153.59     14.91 o
   1   2   0     1664.28     1577.89     10.76 o
   2   2   0     1087.74     1019.12     14.69 o
   3   2   0       34.73       35.20      2.27 o
   4   2   0      139.63      125.78      2.94 o
   5   2   0      283.12      302.39      4.40 o
   6   2   0       20.45       19.37      3.30 o
   7   2   0        0.82        2.88      2.87 o
   8   2   0       10.80       13.82      6.00 o
   9   2   0        6.90        8.12     12.41 o
  10   2   0       28.45       57.62     21.21 o
  11   2   0       28.58       58.38     24.77 o
  12   2   0        1.56        1.20      8.28 o
 -13   3   0        1.39        5.19     26.46 o
 -12   3   0       18.53       16.90     21.93 o
 -11   3   0       21.81       31.35     13.43 o
 -10   3   0        1.00        1.61      1.61 o
  -9   3   0        3.22        4.29      4.51 o
  -8   3   0       61.93       56.73      4.97 o
  -7   3   0        0.08        7.96      2.87 o
  -6   3   0       13.25        8.21      3.66 o
  -5   3   0      328.24      361.76     15.88 o
  -4   3   0     1044.13     1112.97     18.35 o
  -3   3   0       79.01       80.76      5.93 o
  -2   3   0     1299.95     1225.33     23.41 o
  -1   3   0     1400.72     1392.58     12.23 o
   0   3   0      437.86      395.25      5.14 o
   1   3   0      317.35      315.57     13.41 o
   2   3   0       22.19       21.27      2.21 o
   3   3   0      254.13      280.81      6.18 o
   4   3   0      598.03      617.95     13.88 o
   5   3   0        8.23        7.00      2.28 o
   6   3   0      194.72      203.19      7.00 o
   7   3   0        0.47        4.46      4.40 o
   8   3   0        1.54        0.71      2.31 o
   9   3   0        5.84        9.51      8.81 o
  10   3   0       15.48       25.46     19.56 o
  11   3   0        5.41       25.07     20.73 o
  12   3   0        0.00       26.93     29.86 o
 -13   4   0        1.22        4.17     44.76 o
 -12   4   0        6.88       22.23     21.20 o
 -11   4   0       83.44       72.61     13.59 o
 -10   4   0       11.56       16.09      6.45 o
  -9   4   0       30.14       39.97      5.59 o
  -8   4   0      125.56      120.88      6.07 o
  -7   4   0       64.45       55.14      2.77 o
  -6   4   0        2.34        2.92      3.63 o
  -5   4   0      663.38      686.24      7.68 o
  -4   4   0       83.19       89.66      9.21 o
  -3   4   0      183.74      174.94      5.56 o
  -2   4   0      249.46      248.01      3.98 o
  -1   4   0     4226.55     4188.18     22.39 o
   0   4   0        3.37       12.89      2.03 o
   1   4   0        0.90        1.36      1.86 o
   2   4   0      125.60      107.19      4.95 o
   3   4   0        3.97       10.37     11.26 o
   4   4   0       24.93       27.72      5.81 o
   5   4   0        1.24        1.79      3.62 o
   6   4   0        2.65       -1.17      3.99 o
   7   4   0       30.15       32.42      7.91 o
   8   4   0        1.01        7.33      7.12 o
   9   4   0       30.32       46.61     10.89 o
  10   4   0        2.45       -7.81     11.22 o
  11   4   0        3.91        3.23     59.78 o
 -13   5   0        0.02      -10.92     33.54 o
 -12   5   0        0.37       -4.47     27.76 o
 -11   5   0       10.22       16.55      9.68 o
 -10   5   0        0.50        3.01      4.68 o
  -9   5   0        0.05        0.84      1.57 o
  -8   5   0        5.12        1.55      1.96 o
  -7   5   0       53.42       56.97      6.78 o
  -6   5   0       49.59       54.74      3.35 o
  -5   5   0        0.23       -0.56      1.96 o
  -4   5   0       12.67       10.14      4.13 o
  -3   5   0       83.58       82.63      2.91 o
  -2   5   0      595.04      568.73      7.83 o
  -1   5   0     1336.39     1355.37     11.22 o
   0   5   0       76.19       71.04      4.08 o
   1   5   0      628.31      626.42     17.45 o
   2   5   0      274.21      302.82      5.56 o
   3   5   0       97.01       95.71      9.31 o
   4   5   0       10.39       14.32      6.02 o
   5   5   0        3.72        5.38      6.10 o
   6   5   0      144.50      124.90      9.75 o
   7   5   0        8.40        6.80     11.12 o
   8   5   0        0.51        5.61     10.41 o
   9   5   0        0.92        7.17     18.50 o
  10   5   0        0.35       12.98     38.67 o
  11   5   0        2.11       -8.12     43.45 o
 -13   6   0        0.52        4.23     17.21 o
 -12   6   0        0.10       -1.20     18.32 o
 -11   6   0       42.81       34.73     10.87 o
 -10   6   0       22.86       19.43      7.75 o
  -9   6   0       16.49       10.02      5.66 o
  -8   6   0       14.87        6.37      4.87 o
  -7   6   0       15.73       15.08      2.47 o
  -6   6   0       29.48       26.27      3.27 o
  -5   6   0       49.57       52.90      5.37 o
  -4   6   0       18.09       11.25      4.02 o
  -3   6   0        3.37        8.21      2.73 o
  -2   6   0      266.19      244.81      5.93 o
  -1   6   0      705.37      778.60      8.78 o
   0   6   0       39.13       38.15      4.19 o
   1   6   0       20.83       18.12      3.47 o
   2   6   0       81.96       67.85      6.72 o
   3   6   0        0.45       11.00      8.23 o
   4   6   0      321.72      330.85     16.61 o
   5   6   0       61.91       55.41      9.55 o
   6   6   0       11.22       16.48      8.46 o
   7   6   0        0.00        2.63      5.33 o
   8   6   0        0.01        7.73     15.77 o
   9   6   0       28.88       32.66     14.98 o
  10   6   0        2.28        0.12      1.07 o
 -13   7   0        0.00       -4.26     38.00 o
 -12   7   0        1.20        0.21      5.17 o
 -11   7   0        0.87        2.74      6.61 o
 -10   7   0        0.61        9.08      6.96 o
  -9   7   0        0.03        6.33      7.00 o
  -8   7   0        2.85        8.77      5.71 o
  -7   7   0       12.07       13.71      3.67 o
  -6   7   0        0.03        2.86      3.06 o
  -5   7   0       13.68       11.61      3.94 o
  -4   7   0        0.81        1.66      2.70 o
  -3   7   0      277.57      273.35      5.17 o
  -2   7   0      212.08      212.38      5.90 o
  -1   7   0        4.43        5.88      8.98 o
   0   7   0       39.74       35.49      5.76 o
   1   7   0       13.06       13.59      2.98 o
   2   7   0       15.67       11.76      6.50 o
   3   7   0        6.52        4.43     11.49 o
   4   7   0       52.64       47.49     12.53 o
   5   7   0      125.16      124.33     10.28 o
   6   7   0        7.15       20.78      9.49 o
   7   7   0        0.19        0.15      9.06 o
   8   7   0        1.30        7.53      8.04 o
   9   7   0       16.15       25.93     18.88 o
  10   7   0       14.14       13.20     33.32 o
 -12   8   0        0.95       -0.11     19.68 o
 -11   8   0       53.50       60.18     12.80 o
 -10   8   0        8.34       20.37     11.17 o
  -9   8   0        5.93       14.79      8.92 o
  -8   8   0       10.93        9.98      8.42 o
  -7   8   0        2.46        6.69      4.63 o
  -6   8   0      119.98      114.38      5.15 o
  -5   8   0        7.13        2.99      3.21 o
  -4   8   0      492.31      505.36      6.50 o
  -3   8   0        1.35        0.47      3.63 o
  -2   8   0       45.69       36.16      5.76 o
  -1   8   0       74.88       84.44      7.84 o
   0   8   0        5.32        6.95      4.49 o
   1   8   0       30.25       29.36      3.61 o
   2   8   0       31.24       27.21      9.57 o
   3   8   0      111.54      123.72     14.48 o
   4   8   0       71.57       69.85     13.99 o
   5   8   0        5.80        4.78      7.77 o
   6   8   0        1.40       17.11      8.61 o
   7   8   0        2.34        3.72      8.26 o
   8   8   0        0.48        3.36     18.43 o
   9   8   0        4.03        5.84     11.70 o
 -12   9   0        8.96       12.25     23.55 o
 -11   9   0       31.71       50.35     17.41 o
 -10   9   0       26.18       36.13     13.57 o
  -9   9   0       27.08       28.98     10.63 o
  -8   9   0       42.99       57.98      8.79 o
  -7   9   0      140.87      150.61      6.90 o
  -6   9   0      172.98      172.56      6.90 o
  -5   9   0      336.50      365.79     10.24 o
  -4   9   0       12.28       13.57      5.91 o
  -3   9   0       76.63       74.09      6.97 o
  -2   9   0        4.10       12.90      7.36 o
  -1   9   0       30.15       22.08      4.87 o
   0   9   0       31.92       24.80      5.02 o
   1   9   0        4.94        9.30      5.36 o
   2   9   0       40.77       45.82      7.62 o
   3   9   0       26.86       22.75     12.24 o
   4   9   0        0.15       -6.27     16.45 o
   5   9   0       10.03       11.31     11.33 o
   6   9   0        0.13        3.02      4.88 o
   7   9   0        0.20        9.44     14.25 o
   8   9   0        0.01       -0.06      4.07 o
   9   9   0        4.68       13.75     28.51 o
 -12  10   0       43.71       52.15     34.44 o
 -11  10   0        0.10        3.53     20.73 o
 -10  10   0       20.41       20.21     16.27 o
  -9  10   0        3.00       15.99     12.86 o
  -8  10   0       31.49       41.85      9.74 o
  -7  10   0       25.56       25.06      9.03 o
  -6  10   0        4.35       12.36      6.86 o
  -5  10   0        1.51        1.91      5.01 o
  -4  10   0       19.90        6.05      7.40 o
  -3  10   0      100.04       94.48      7.31 o
  -2  10   0        5.99        8.57      5.61 o
  -1  10   0        1.17        8.68      4.18 o
   0  10   0       13.93       11.48      5.23 o
   1  10   0       30.83       25.76      8.81 o
   2  10   0        0.91        6.58      6.94 o
   3  10   0        0.14        1.50      6.85 o
   4  10   0       72.14       82.33     18.30 o
   5  10   0       41.59       37.78     14.24 o
   6  10   0        2.62        2.06      3.51 o
   7  10   0        0.89        5.56     21.76 o
   8  10   0        0.14       12.57     30.94 o
 -11  11   0        0.55        0.38      4.28 o
 -10  11   0        1.86        3.94      9.13 o
  -9  11   0        1.35        4.85     15.10 o
  -8  11   0       59.24       83.20     14.59 o
  -7  11   0       22.61       14.35     14.72 o
  -6  11   0        0.06        1.07      5.90 o
  -5  11   0       20.01       26.14      8.62 o
  -4  11   0       13.26       10.65      8.47 o
  -3  11   0       95.23       90.68      7.87 o
  -2  11   0       36.32       46.94      7.63 o
  -1  11   0        0.39        9.47      7.24 o
   0  11   0       95.37       83.93      7.18 o
   1  11   0        3.92        5.26      8.73 o
   2  11   0        0.58        1.74     11.11 o
   3  11   0        3.90       26.83     19.08 o
   4  11   0       29.38       33.98     17.64 o
   5  11   0        2.56       21.09     14.40 o
   6  11   0       14.80       30.17     23.45 o
   7  11   0        0.55       -6.15     40.75 o
 -10  12   0        2.76       14.40     18.72 o
  -9  12   0        2.28        7.78     10.95 o
  -8  12   0        3.17       11.35     17.75 o
  -7  12   0       41.20       45.44     14.44 o
  -6  12   0       14.32       10.48      7.89 o
  -5  12   0       17.15       35.40      9.83 o
  -4  12   0        9.07       18.03      8.32 o
  -3  12   0       17.77       21.44     10.91 o
  -2  12   0       24.46       20.15      9.10 o
  -1  12   0        0.62       -1.36      7.80 o
   0  12   0        3.26       16.59     12.49 o
   1  12   0       11.23       18.63     13.60 o
   2  12   0        0.39        7.38     16.63 o
   3  12   0        1.60       12.04     14.53 o
   4  12   0       35.47       51.21     25.99 o
   5  12   0        3.68        6.86     18.69 o
   6  12   0        2.22       -4.05     34.49 o
  -9  13   0        1.01       15.75     17.99 o
  -8  13   0        0.03       10.62     13.45 o
  -7  13   0        6.90       15.82     21.99 o
  -6  13   0       12.02       13.79     12.33 o
  -5  13   0       40.89       52.00     11.98 o
  -4  13   0       17.02       22.56     10.37 o
  -3  13   0        2.08        2.25      4.48 o
  -2  13   0       18.34       25.79     13.67 o
  -1  13   0        1.15       -0.19      2.09 o
   0  13   0        0.32        7.78     12.38 o
   1  13   0        2.40        2.73     36.48 o
   2  13   0        0.00        3.19     14.07 o
   3  13   0       14.90       30.77     30.88 o
   4  13   0       17.07       49.42     30.52 o
  -8  14   0        1.61        7.88     20.91 o
  -7  14   0        0.24        0.28      8.09 o
  -6  14   0        0.77        0.51     15.79 o
  -5  14   0       17.46       28.94     13.63 o
  -4  14   0        1.83        5.67     12.35 o
  -3  14   0        2.42        2.76     11.20 o
  -2  14   0       13.61       18.10     16.07 o
  -1  14   0       12.76       21.97     16.66 o
   0  14   0        2.38        5.54     19.48 o
   1  14   0        2.06       23.68     26.92 o
   2  14   0       12.21       18.11     29.46 o
  -7  15   0        0.32       12.57     40.40 o
  -6  15   0        0.27        2.82     17.17 o
  -5  15   0        0.01       -7.51     28.07 o
  -4  15   0        2.76       10.63     16.30 o
  -3  15   0        0.88       -3.89     14.55 o
  -2  15   0        3.92       -0.79     17.29 o
  -1  15   0        8.99       14.22     18.48 o
   1 -15   1        0.30        1.33      4.23 o
   2 -15   1        0.20        8.75     70.99 o
   3 -15   1        0.02       -0.08      2.07 o
   4 -15   1        0.41       12.36     22.73 o
   5 -15   1        2.09        0.10     23.06 o
   6 -15   1        2.98        4.24     27.32 o
   7 -15   1        1.47       11.38     36.38 o
  -1 -14   1        0.19       -0.79     10.30 o
   0 -14   1        1.68       -4.11    719.22 o
   1 -14   1        4.40       16.08     21.42 o
   2 -14   1        2.19        5.80     10.59 o
   3 -14   1        2.80        8.93     23.24 o
   4 -14   1        3.69        4.69     14.04 o
   5 -14   1        5.10       13.40     12.20 o
   6 -14   1        1.79       12.93     14.71 o
   7 -14   1        0.39        8.76     18.71 o
   8 -14   1        0.18       14.81     23.44 o
  -4 -13   1        1.13       18.31     24.85 o
  -3 -13   1        0.68        9.55     35.82 o
  -2 -13   1        1.23        4.27     14.71 o
  -1 -13   1        0.18       15.72     24.78 o
   0 -13   1        3.24       19.54     20.95 o
   1 -13   1       11.34        6.88     15.59 o
   2 -13   1        6.66       15.45     13.05 o
   3 -13   1        3.05        0.08      4.47 o
   4 -13   1        2.48       15.63     12.02 o
   5 -13   1        9.64       14.59     11.52 o
   6 -13   1        0.61      -10.93     25.00 o
   7 -13   1        1.29       -0.02     22.91 o
   8 -13   1        1.74        3.19     16.71 o
   9 -13   1        1.14       14.20     30.13 o
  -6 -12   1        1.31      -13.19     29.81 o
  -5 -12   1        0.10       16.56     18.99 o
  -4 -12   1        9.10       11.32     21.33 o
  -3 -12   1       11.91       20.96     19.37 o
  -2 -12   1       39.74       40.10     22.13 o
  -1 -12   1        3.80       11.54     16.88 o
   0 -12   1        0.62        5.71      9.88 o
   1 -12   1        1.36        7.53      9.77 o
   2 -12   1        3.66        4.52      8.71 o
   3 -12   1        0.44        8.23      8.58 o
   4 -12   1        0.02       -0.11     17.12 o
   5 -12   1        0.36        0.61      4.28 o
   6 -12   1        1.49       21.00      9.16 o
   7 -12   1       27.85       51.61     12.36 o
   8 -12   1       14.00       13.31     12.61 o
   9 -12   1       11.29       18.33     21.23 o
  10 -12   1        0.53        7.66     26.07 o
  -7 -11   1        0.06        6.30     23.26 o
  -6 -11   1        9.80       31.52     16.93 o
  -5 -11   1       27.91       58.95     17.77 o
  -4 -11   1        3.79       17.39     16.07 o
  -3 -11   1        8.44       14.36     23.84 o
  -2 -11   1        0.41        0.48      3.53 o
  -1 -11   1        0.07        7.18     21.56 o
   0 -11   1        4.21        7.09      6.22 o
   1 -11   1       92.76       75.85      7.70 o
   2 -11   1       60.03       54.57      7.86 o
   3 -11   1        5.47        4.76      8.13 o
   4 -11   1        6.93       10.33      6.68 o
   5 -11   1       97.53       86.95      7.89 o
   6 -11   1       38.61       40.83      8.21 o
   7 -11   1        4.64        4.93      6.66 o
   8 -11   1       56.39       50.15     12.49 o
   9 -11   1        4.28       22.86     12.96 o
  10 -11   1        5.81        8.79      9.87 o
  11 -11   1        1.80        4.58     23.62 o
  -8 -10   1        6.83      -10.31     27.59 o
  -7 -10   1        6.85       12.10     15.58 o
  -6 -10   1        5.98       21.67     13.87 o
  -5 -10   1       17.17       16.88     13.30 o
  -4 -10   1       66.23       82.13     18.64 o
  -3 -10   1        6.72       16.87     24.91 o
  -2 -10   1        0.02        0.05      0.14 o
  -1 -10   1        9.61       14.03      5.41 o
   0 -10   1      148.57      160.75      7.12 o
   1 -10   1       11.07       13.06      5.59 o
   2 -10   1       22.57       23.89      5.53 o
   3 -10   1       35.95       29.75      6.00 o
   4 -10   1       17.94       20.73      6.08 o
   5 -10   1      137.11      150.15      7.59 o
   6 -10   1       56.74       58.19      7.03 o
   7 -10   1        6.55       13.95      8.65 o
   8 -10   1        2.76        8.41      8.69 o
   9 -10   1        3.54        2.43     12.63 o
  10 -10   1        9.80       13.88     11.28 o
  11 -10   1        0.18        4.55      8.11 o
  12 -10   1        0.86       13.56     27.64 o
  -9  -9   1       10.79        4.78     52.44 o
  -8  -9   1        0.68       10.39     20.96 o
  -7  -9   1        0.83        0.13      6.43 o
  -6  -9   1        5.27       19.11     14.65 o
  -5  -9   1       91.91       96.97     11.27 o
  -4  -9   1       21.27       34.04     14.58 o
  -3  -9   1       16.61        2.75     16.17 o
  -2  -9   1        1.14        0.09      0.41 o
  -1  -9   1       19.06       15.49      4.83 o
   0  -9   1       22.25       22.20      4.65 o
   1  -9   1       47.35       48.01      4.77 o
   2  -9   1       78.66       77.84      5.72 o
   3  -9   1        9.73       13.04      6.01 o
   4  -9   1      341.29      326.00      8.40 o
   5  -9   1       66.64       63.27      5.91 o
   6  -9   1       46.82       54.37      6.27 o
   7  -9   1       37.48       32.43      7.39 o
   8  -9   1       15.19       21.88      8.54 o
   9  -9   1       12.11        5.08      5.68 o
  10  -9   1        2.73        8.57      9.08 o
  11  -9   1       26.51       31.78     15.49 o
  12  -9   1       39.58       74.58     32.96 o
  -9  -8   1        0.50       14.72     14.60 o
  -8  -8   1       15.78       25.29     16.34 o
  -7  -8   1        0.20        0.24      3.32 o
  -6  -8   1        3.45       21.12      9.88 o
  -5  -8   1       82.06       86.46     10.89 o
  -4  -8   1       32.12       31.87     11.95 o
  -3  -8   1      566.75      568.51     21.85 o
  -2  -8   1      159.99      144.27      4.20 o
  -1  -8   1      119.67      118.06      5.29 o
   0  -8   1       74.44       78.80      5.49 o
   1  -8   1      270.08      255.96      6.37 o
   2  -8   1      172.01      185.84      6.22 o
   3  -8   1       11.43       14.34      4.29 o
   4  -8   1      684.35      709.69      7.60 o
   5  -8   1      648.15      647.00     11.25 o
   6  -8   1       68.64       75.41      5.58 o
   7  -8   1       10.47       14.03      5.72 o
   8  -8   1        8.40        1.88      6.19 o
   9  -8   1       13.27       21.11      8.67 o
  10  -8   1        9.14       13.69     10.90 o
  11  -8   1        4.23       16.81     12.75 o
  12  -8   1       11.61       25.24     15.16 o
 -10  -7   1       11.78       22.14     31.21 o
  -9  -7   1        0.49        0.97      6.53 o
  -8  -7   1        0.68        0.12      0.88 o
  -7  -7   1        2.01        5.09      9.40 o
  -6  -7   1       78.18       65.85     10.84 o
  -5  -7   1        1.39        0.81      8.44 o
  -4  -7   1        1.00       -3.96     12.20 o
  -3  -7   1      198.81      200.26     15.27 o
  -2  -7   1      242.23      247.73     14.81 o
  -1  -7   1       28.92       22.47      3.80 o
   0  -7   1        4.42        1.71      2.33 o
   1  -7   1       58.04       58.57      4.23 o
   2  -7   1        0.23        0.61      1.74 o
   3  -7   1       10.04        4.61      2.95 o
   4  -7   1        2.87        4.13      2.40 o
   5  -7   1      155.53      153.18      6.02 o
   6  -7   1        3.48        5.22      3.52 o
   7  -7   1       21.27       17.62      7.18 o
   8  -7   1       59.79       61.94      8.15 o
   9  -7   1       36.77       39.84      9.55 o
  10  -7   1        1.38        3.91      4.45 o
  11  -7   1        3.44        6.48      7.37 o
  12  -7   1        3.58       14.55     17.29 o
 -10  -6   1       20.39       49.77     35.05 o
  -9  -6   1        7.92        6.96     16.16 o
  -8  -6   1        0.08        6.57     14.27 o
  -7  -6   1        0.78       -4.56      5.85 o
  -6  -6   1        3.42        4.31      5.85 o
  -5  -6   1      285.41      296.95     12.14 o
  -4  -6   1      112.51      109.80      5.60 o
  -3  -6   1      109.13      104.00      6.00 o
  -2  -6   1       13.03        9.98      1.76 o
  -1  -6   1        9.30        9.15      2.26 o
   0  -6   1       21.31       23.80      2.88 o
   1  -6   1       38.74       31.38      3.72 o
   2  -6   1      403.77      396.15      6.65 o
   3  -6   1      270.91      271.39      4.97 o
   4  -6   1       24.25       17.97      4.03 o
   5  -6   1        3.01        0.60      1.59 o
   6  -6   1      156.82      146.96      4.84 o
   7  -6   1        0.10        5.22      6.34 o
   8  -6   1       27.82       18.07      6.79 o
   9  -6   1        0.16        5.69      7.32 o
  10  -6   1        1.40        8.49      6.67 o
  11  -6   1       27.99       24.98     10.76 o
  12  -6   1        2.47       20.23     13.63 o
  13  -6   1        3.30      -10.28     66.20 o
 -11  -5   1        0.02        3.92      9.51 o
 -10  -5   1        0.26        4.53     11.87 o
  -9  -5   1        0.00       -0.67     10.17 o
  -8  -5   1        8.51       14.21     10.68 o
  -7  -5   1       41.97       25.69      9.37 o
  -6  -5   1      243.04      237.98     11.64 o
  -5  -5   1       54.74       47.07      8.47 o
  -4  -5   1      211.39      201.99      5.16 o
  -3  -5   1      190.51      182.69      6.24 o
  -2  -5   1       26.54       29.48      4.83 o
  -1  -5   1       49.93       51.93      2.48 o
   0  -5   1      862.23      896.11     12.38 o
   1  -5   1      127.83      136.23      3.44 o
   2  -5   1      211.52      211.96      6.14 o
   3  -5   1       42.65       35.02      1.97 o
   4  -5   1       28.71       29.53      3.61 o
   5  -5   1      339.88      329.02      6.18 o
   6  -5   1        4.22        3.31      2.05 o
   7  -5   1       56.03       54.86      6.65 o
   8  -5   1       25.44       18.49      6.85 o
   9  -5   1      144.90      134.65      7.01 o
  10  -5   1       54.02       45.96      9.51 o
  11  -5   1       33.08       19.97     10.98 o
  12  -5   1        6.75       14.82     15.91 o
  13  -5   1       10.91       18.34     32.29 o
 -11  -4   1        8.10        8.30     78.07 o
 -10  -4   1      100.56      134.41     23.89 o
  -9  -4   1        0.00       12.21     13.41 o
  -8  -4   1       18.54       17.03      8.99 o
  -7  -4   1      249.83      239.77     10.87 o
  -6  -4   1        0.49        1.92      5.01 o
  -5  -4   1      151.03      143.38     10.11 o
  -4  -4   1      248.65      236.89      6.98 o
  -3  -4   1      253.18      251.16      5.79 o
  -2  -4   1      306.50      338.96      7.03 o
  -1  -4   1      126.47      134.13      2.67 o
   0  -4   1      708.85      725.19      5.39 o
   1  -4   1      149.98      151.93      3.64 o
   2  -4   1        8.04        7.27      2.78 o
   3  -4   1       22.97       24.71      3.46 o
   4  -4   1      393.63      390.56      5.98 o
   5  -4   1      253.26      263.85      5.96 o
   6  -4   1        2.65        0.05      3.36 o
   7  -4   1       92.38       79.64      4.25 o
   8  -4   1        2.34        5.83      5.75 o
   9  -4   1       25.40       26.39      5.84 o
  10  -4   1        8.80        2.47      9.02 o
  11  -4   1       33.97       48.84     12.60 o
  12  -4   1        1.85       16.73     18.64 o
  13  -4   1        0.14       27.61     31.16 o
 -12  -3   1        7.18       18.92     35.21 o
 -11  -3   1        7.96        0.35      2.51 o
 -10  -3   1        3.70        9.65     14.76 o
  -9  -3   1        3.88        4.84      6.44 o
  -8  -3   1        0.51        6.12      4.37 o
  -7  -3   1       60.67       57.51      4.92 o
  -6  -3   1        2.19        0.41      2.10 o
  -5  -3   1       46.62       46.42      4.34 o
  -4  -3   1        7.72        7.79      2.13 o
  -3  -3   1       72.76       60.06      3.18 o
  -2  -3   1      251.21      237.51      5.54 o
  -1  -3   1      529.65      512.36      8.79 o
   0  -3   1     3422.81     3277.98     10.89 o
   1  -3   1       13.81       16.65      3.88 o
   2  -3   1      242.97      236.45      4.27 o
   3  -3   1     1157.33     1193.37      8.47 o
   4  -3   1      195.75      212.00      7.32 o
   5  -3   1        0.19        1.56      2.16 o
   6  -3   1       12.96       15.27      1.69 o
   7  -3   1        0.90        3.88      2.19 o
   8  -3   1        8.91        6.21      3.64 o
   9  -3   1        0.68        0.69      1.84 o
  10  -3   1       93.29       95.09      8.43 o
  11  -3   1       25.36       34.28     12.84 o
  12  -3   1        5.19       16.35     13.46 o
  13  -3   1        3.58        3.12      9.19 o
 -12  -2   1       11.55       -2.22      7.49 o
 -11  -2   1        0.02        2.06      5.69 o
 -10  -2   1       39.65       18.92     23.45 o
  -9  -2   1        1.14        1.84      3.41 o
  -8  -2   1       48.91       49.27      6.95 o
  -7  -2   1       14.81       13.45      4.82 o
  -6  -2   1       29.70       21.96      2.36 o
  -5  -2   1        3.04        1.45      1.63 o
  -4  -2   1     1484.99     1613.96     22.07 o
  -3  -2   1        0.84        1.70      0.98 o
  -2  -2   1       64.01       62.53      5.72 o
  -1  -2   1       80.89       74.59      3.05 o
   1  -2   1     5224.00     4808.90     87.26 o
   2  -2   1     3616.59     3552.17     31.05 o
   3  -2   1      118.47      125.63      2.60 o
   4  -2   1      416.75      420.83      7.30 o
   5  -2   1       85.29       83.36      2.74 o
   6  -2   1       13.02       17.89      3.74 o
   7  -2   1        5.52        6.90      2.70 o
   8  -2   1        5.01        4.83      3.96 o
   9  -2   1        0.01        3.91      4.17 o
  10  -2   1        0.77        9.61      8.61 o
  11  -2   1        8.26       14.65     14.93 o
  12  -2   1        0.37       17.23     16.05 o
 -12  -1   1        4.82       26.22     21.82 o
 -11  -1   1        2.13       22.67     22.47 o
 -10  -1   1       39.14       36.13     10.98 o
  -9  -1   1       53.08       59.06      8.91 o
  -8  -1   1       19.48       18.29      3.35 o
  -7  -1   1      235.56      242.92      4.41 o
  -6  -1   1      339.63      360.98      5.87 o
  -5  -1   1       19.97       19.91      2.33 o
  -4  -1   1      660.48      713.26      9.52 o
  -3  -1   1      701.99      737.87      8.03 o
  -2  -1   1     2089.18     2104.03     29.71 o
   2  -1   1     2646.63     2549.53     13.55 o
   3  -1   1      803.12      859.74      6.29 o
   4  -1   1       27.15       36.98      2.48 o
   5  -1   1       54.27       60.41      2.28 o
   6  -1   1       47.61       42.35      2.90 o
   7  -1   1       66.81       63.68      3.36 o
   8  -1   1       96.56       90.33      5.86 o
   9  -1   1        4.28       12.04      5.04 o
  10  -1   1        1.53        6.00      7.41 o
  11  -1   1        1.74       10.70     10.93 o
 -13   0   1        0.01        6.36    823.35 o
 -12   0   1       10.09       21.43     28.38 o
 -11   0   1        0.85      -11.24     23.55 o
 -10   0   1       35.38       30.71      8.03 o
  -9   0   1       65.85       70.99      6.83 o
  -8   0   1       51.50       52.63      4.33 o
  -7   0   1      257.62      251.12      5.13 o
  -6   0   1      136.30      134.88      4.47 o
  -5   0   1      158.45      151.27      4.24 o
  -4   0   1      104.86      107.21      3.68 o
  -3   0   1     3356.41     3475.47     25.56 o
   2   0   1      576.25      531.94      5.73 o
   3   0   1       59.13       55.11      1.98 o
   4   0   1     1080.05     1135.31      9.34 o
   5   0   1       50.64       47.53      2.08 o
   6   0   1       56.93       53.54      3.19 o
   7   0   1      110.74      119.68      5.98 o
   8   0   1       48.75       45.05      5.97 o
   9   0   1        0.58        3.05      5.61 o
  10   0   1       37.77       30.97      8.76 o
  11   0   1        2.63       15.86     20.06 o
  12   0   1        3.11        5.80     20.20 o
 -11   1   1       13.11        6.41      7.01 o
 -10   1   1        2.44        9.19      8.09 o
  -9   1   1       56.25       58.66      5.43 o
  -8   1   1     1523.29     1565.25     26.20 o
  -7   1   1       52.01       49.14      4.62 o
  -6   1   1     1009.69     1015.58      8.51 o
  -5   1   1      304.68      274.79      4.07 o
  -4   1   1      256.94      253.96      3.63 o
  -3   1   1     2446.33     2457.36     30.95 o
   2   1   1      731.99      728.36     12.56 o
   3   1   1       89.62       87.34      2.29 o
   4   1   1      493.56      506.02      7.28 o
   5   1   1       43.02       50.29      2.68 o
   6   1   1       10.45        8.78      3.57 o
   7   1   1        0.85       -0.01      0.66 o
   8   1   1       21.96       23.96      4.37 o
   9   1   1      121.30      130.32      7.42 o
  10   1   1        0.05        5.39      7.69 o
  11   1   1        2.28        4.20     47.92 o
  12   1   1        3.73        3.56     27.38 o
 -12   2   1        0.18        5.66     12.69 o
 -11   2   1       39.01       48.72     16.42 o
 -10   2   1        3.41        0.35      2.22 o
  -9   2   1        3.58        3.91      4.98 o
  -8   2   1       43.00      507.10     15.85 o
  -7   2   1      196.87      195.00      5.96 o
  -6   2   1       77.80       81.22      2.92 o
  -5   2   1        1.18       10.44      4.55 o
  -4   2   1      398.69      354.18     10.57 o
  -3   2   1       24.41       21.32      3.24 o
  -2   2   1      171.06      144.66      4.50 o
   1   2   1     1922.15     1848.15     13.06 o
   2   2   1       43.40       35.87      3.07 o
   3   2   1        0.53        0.30      1.29 o
   4   2   1      160.09      166.30      3.27 o
   5   2   1      184.03      202.57      3.91 o
   6   2   1        0.95       -0.14      2.01 o
   7   2   1        3.44        9.01      3.61 o
   8   2   1       34.79       31.21      4.65 o
   9   2   1       88.81       98.79      7.39 o
  10   2   1        4.14       19.76     17.88 o
  11   2   1        7.27       14.34     20.84 o
  12   2   1        0.64        8.25     24.50 o
 -13   3   1        3.93        2.29     22.54 o
 -12   3   1        0.01       10.39     18.13 o
 -11   3   1        1.08       -1.25     80.19 o
 -10   3   1       46.84       45.05      7.62 o
  -9   3   1        5.63       11.04      5.03 o
  -8   3   1       89.22      244.25      9.90 o
  -7   3   1       54.44       57.70      3.93 o
  -6   3   1      133.36      132.69      3.52 o
  -5   3   1        0.78       -0.87      2.57 o
  -4   3   1      521.33      525.14     26.05 o
  -3   3   1     2055.65     1915.91     90.03 o
  -2   3   1      985.18      984.96     21.97 o
  -1   3   1      664.35      611.73     11.39 o
   0   3   1     1244.25     1182.56      8.95 o
   1   3   1      132.57      152.41     10.48 o
   2   3   1     1774.20     1805.03     18.63 o
   3   3   1     1784.29     1807.09     32.52 o
   4   3   1      231.49      233.29      4.36 o
   5   3   1       94.89       90.45      3.19 o
   6   3   1        5.92        3.28      2.17 o
   7   3   1       32.24       28.75      3.95 o
   8   3   1       46.03       56.14      4.86 o
   9   3   1        7.88       16.59     19.16 o
  10   3   1        4.79        9.06     14.54 o
  11   3   1        1.15        3.38     18.10 o
 -13   4   1        2.51       13.88     23.24 o
 -12   4   1       12.60        5.96     28.84 o
 -11   4   1        4.41       10.13     11.65 o
 -10   4   1       72.17       66.93      8.49 o
  -9   4   1      193.52      199.18      7.36 o
  -8   4   1        1.06        3.17      1.88 o
  -7   4   1        0.91        1.38      1.48 o
  -6   4   1        0.76        0.84      0.83 o
  -5   4   1      497.63      520.21     15.70 o
  -4   4   1       14.59       11.27      8.90 o
  -3   4   1       75.87       87.29      6.31 o
  -2   4   1        9.16       17.27      2.73 o
  -1   4   1       24.43       17.91      3.26 o
   0   4   1      521.60      497.22      6.60 o
   1   4   1      466.52      505.62      8.19 o
   2   4   1      387.02      404.08      4.99 o
   3   4   1        4.25        5.10      1.41 o
   4   4   1       28.39       33.00      3.55 o
   5   4   1      335.94      323.71      5.62 o
   6   4   1       44.28       43.55      3.75 o
   7   4   1       52.15       49.98      9.04 o
   8   4   1       98.91      111.10     10.07 o
   9   4   1        0.29       -7.70     16.02 o
  10   4   1        0.22       20.89     18.22 o
  11   4   1       15.93       41.07     28.65 o
 -13   5   1        8.56        8.90     19.66 o
 -12   5   1       23.86        9.64     21.65 o
 -11   5   1       12.41       22.31     10.05 o
 -10   5   1       21.78       24.41      8.03 o
  -9   5   1        2.30        0.57      1.20 o
  -8   5   1       35.70       28.49      7.83 o
  -7   5   1        5.39        5.63      6.81 o
  -6   5   1       72.13       76.33      9.56 o
  -5   5   1        5.82        6.00      9.97 o
  -4   5   1      115.28      107.29      2.70 o
  -3   5   1      852.69      858.11      9.19 o
  -2   5   1       74.33       80.94      5.57 o
  -1   5   1     2720.36     2771.89     47.13 o
   0   5   1      482.61      500.54      7.16 o
   1   5   1      841.67      870.93     11.69 o
   2   5   1      323.86      311.59     16.39 o
   3   5   1      111.54      111.97      4.74 o
   4   5   1        0.00        4.10      6.05 o
   5   5   1      117.20      133.74      9.36 o
   6   5   1       56.67       51.37     13.47 o
   7   5   1        7.46       10.65      9.58 o
   8   5   1        6.05       12.20     12.95 o
   9   5   1       23.28       21.99     26.45 o
  10   5   1        0.18        2.09     13.32 o
  11   5   1       14.24       18.95     27.64 o
 -13   6   1        1.32        2.05     12.74 o
 -12   6   1        2.52        4.48     10.38 o
 -11   6   1        0.76        5.71     10.66 o
 -10   6   1        4.15        4.93      7.34 o
  -9   6   1        2.11        9.89      6.54 o
  -8   6   1       54.87       48.41      8.53 o
  -7   6   1      123.47      109.78      5.19 o
  -6   6   1        2.91        6.64      7.15 o
  -5   6   1       49.31       44.79     10.34 o
  -4   6   1       16.90       15.00      2.65 o
  -3   6   1        9.44        7.02      2.92 o
  -2   6   1      305.73      299.23     13.03 o
  -1   6   1       80.78       81.67      6.31 o
   0   6   1      100.46      101.50      4.80 o
   1   6   1       47.69       43.05      3.94 o
   2   6   1      194.54      177.07      7.37 o
   3   6   1      133.73      134.77      5.99 o
   4   6   1      267.19      245.97     15.08 o
   5   6   1        8.68       11.01      7.24 o
   6   6   1       53.15       49.91     10.17 o
   7   6   1        4.04        0.24      4.36 o
   8   6   1        6.60        4.06     21.52 o
   9   6   1        0.65        6.59     10.46 o
  10   6   1        0.00       10.57     19.40 o
 -13   7   1        2.67        0.42     11.84 o
 -12   7   1        0.51        6.21     13.34 o
 -11   7   1        1.45        6.39      7.94 o
 -10   7   1       16.51       19.77      9.27 o
  -9   7   1        5.22        8.88     20.55 o
  -8   7   1        2.61        3.46      3.49 o
  -7   7   1        4.76        3.88      2.60 o
  -6   7   1       94.45      101.46      6.13 o
  -5   7   1      228.58      219.69      7.38 o
  -4   7   1      267.11      257.71      9.13 o
  -3   7   1       91.80       91.22      5.09 o
  -2   7   1       46.66       39.17      6.34 o
  -1   7   1        7.57        4.62      9.55 o
   0   7   1        1.59        5.74      3.97 o
   1   7   1      269.68      259.38     11.74 o
   2   7   1       59.03       62.59      3.62 o
   3   7   1        8.99        6.09      7.76 o
   4   7   1        5.64        4.65      8.58 o
   5   7   1        0.27        8.65      8.71 o
   6   7   1       10.10        6.66     10.45 o
   7   7   1        2.31       -5.53     15.00 o
   8   7   1        0.50        0.60      1.63 o
   9   7   1        0.90        0.49      3.45 o
 -12   8   1        0.19       20.39     14.11 o
 -11   8   1        0.54       -0.27      2.03 o
 -10   8   1       34.34       35.45     13.69 o
  -9   8   1        4.91        3.10     11.18 o
  -8   8   1       20.99       13.14     13.36 o
  -7   8   1        2.62        1.81      2.86 o
  -6   8   1      135.74      137.17      6.13 o
  -5   8   1       14.21       12.61      3.42 o
  -4   8   1      124.02      130.15      5.56 o
  -3   8   1      357.37      357.01     11.04 o
  -2   8   1       21.03       18.05      6.64 o
  -1   8   1        9.56        5.04      7.73 o
   0   8   1       44.33       37.22     10.06 o
   1   8   1       67.37       67.35      5.44 o
   2   8   1       12.08        9.42      6.00 o
   3   8   1      166.06      173.11      8.03 o
   4   8   1      191.97      183.94     16.64 o
   5   8   1        5.10        6.59      8.87 o
   6   8   1       13.80        8.72     45.50 o
   7   8   1        1.85        6.39    160.20 o
   8   8   1        2.43       -7.60     23.08 o
   9   8   1       23.53       35.08     31.10 o
 -12   9   1       47.52       71.54     21.24 o
 -11   9   1       12.27       16.54     13.70 o
 -10   9   1        0.07        3.38     23.63 o
  -9   9   1       17.95       26.99     12.26 o
  -8   9   1        4.59        0.29      2.10 o
  -7   9   1        0.88        1.23      8.06 o
  -6   9   1        0.02        1.46      5.62 o
  -5   9   1       11.20        9.57      7.63 o
  -4   9   1      608.95      623.21     14.64 o
  -3   9   1       26.97       25.19      7.91 o
  -2   9   1       16.50       21.45      7.29 o
  -1   9   1       11.76       15.44      7.34 o
   0   9   1        0.00        4.56      6.54 o
   1   9   1        6.74        7.20      5.94 o
   2   9   1       32.05       28.53      8.00 o
   3   9   1       14.03       13.17      9.42 o
   4   9   1       39.65       42.11     15.81 o
   5   9   1       19.92       36.83     11.55 o
   6   9   1        3.54       10.10     10.91 o
   7   9   1       10.37        6.22     14.51 o
   8   9   1        0.23       10.34     26.11 o
 -12  10   1       22.15       21.46     43.31 o
 -11  10   1       17.69       29.71     19.64 o
 -10  10   1       13.89       16.75     12.43 o
  -9  10   1        4.28       14.57     11.70 o
  -8  10   1       37.00       36.52     12.09 o
  -7  10   1       12.84       19.49      9.44 o
  -6  10   1        0.13        6.39      6.49 o
  -5  10   1      307.45      311.89      9.66 o
  -4  10   1        4.53        7.62      6.04 o
  -3  10   1       40.46       25.36      6.73 o
  -2  10   1       21.17       42.90     10.59 o
  -1  10   1        2.41       -1.21      3.60 o
   0  10   1       14.18       16.02      7.43 o
   1  10   1       36.51       40.75      9.11 o
   2  10   1       23.65       28.70      8.92 o
   3  10   1        2.58        6.08     15.34 o
   4  10   1       20.65       34.19     16.42 o
   5  10   1        4.01       12.23     11.00 o
   6  10   1        0.95        0.05      6.42 o
   7  10   1        5.96        9.25     16.96 o
   8  10   1        0.84        6.30     31.09 o
 -11  11   1        6.03       13.46     19.64 o
 -10  11   1        5.04        0.17      8.26 o
  -9  11   1        2.30       25.09     16.36 o
  -8  11   1        0.06       21.83     12.22 o
  -7  11   1       18.05       15.44      8.40 o
  -6  11   1        0.89        1.26      4.36 o
  -5  11   1        5.86        5.15     16.19 o
  -4  11   1        3.79       -0.26      5.46 o
  -3  11   1       66.76       79.69     10.31 o
  -2  11   1        0.62       33.52      9.00 o
  -1  11   1       28.21       27.33      7.71 o
   0  11   1        0.77       -2.88      8.91 o
   1  11   1        7.35        6.54      8.19 o
   2  11   1        5.84        6.99      7.29 o
   3  11   1        6.64        9.90     19.88 o
   4  11   1        3.72       13.02     17.30 o
   5  11   1        1.33       13.41     20.22 o
   6  11   1        3.50       13.03     18.34 o
   7  11   1        0.20       -4.84     22.59 o
 -10  12   1        4.21       -2.77     28.12 o
  -9  12   1       21.13       26.37     19.45 o
  -8  12   1       38.52       55.79     15.29 o
  -7  12   1        0.93        6.97     12.70 o
  -6  12   1        9.37       17.33     10.50 o
  -5  12   1        8.86       13.56      9.52 o
  -4  12   1       10.32        9.48      7.05 o
  -3  12   1       30.31       25.56      9.67 o
  -2  12   1       10.99       16.73      7.09 o
  -1  12   1        8.15        4.61     11.41 o
   0  12   1        0.72       11.62      9.38 o
   1  12   1        0.10        1.60      6.93 o
   2  12   1        3.79       12.33     21.08 o
   3  12   1        4.25       16.18     20.80 o
   4  12   1        0.09       16.22     23.24 o
   5  12   1        1.12       13.33     16.01 o
  -9  13   1        0.71        5.21     18.02 o
  -8  13   1        2.76        8.15     14.96 o
  -7  13   1        8.69       17.17     14.92 o
  -6  13   1        5.32        6.65     12.82 o
  -5  13   1       11.68       24.37     10.79 o
  -4  13   1       17.99       19.42     12.85 o
  -3  13   1        5.31       11.78      9.00 o
  -2  13   1        2.46        3.75      9.48 o
  -1  13   1       24.10       31.38     15.54 o
   0  13   1        2.83        2.05      3.78 o
   1  13   1       12.23       21.80     24.09 o
   2  13   1        0.64       12.25     20.19 o
   3  13   1        0.66       10.50     28.84 o
   4  13   1        0.01       19.39     23.71 o
  -8  14   1        3.18        7.02     33.33 o
  -7  14   1        0.22       -7.17     16.60 o
  -6  14   1        6.36        9.23     16.72 o
  -5  14   1       12.52       19.44     14.03 o
  -4  14   1       26.27       30.71     13.24 o
  -3  14   1        0.21        7.82     15.33 o
  -2  14   1        0.38       12.64     18.92 o
  -1  14   1        5.31        6.89     11.64 o
   0  14   1        4.63        3.28     15.39 o
   1  14   1        3.99       -1.15     17.31 o
   2  14   1        0.84        3.43      9.31 o
  -7  15   1        0.00        7.80     68.39 o
  -6  15   1        0.96       -3.86     22.62 o
  -5  15   1        0.83        9.46     11.99 o
  -4  15   1        3.68       10.07     20.10 o
  -3  15   1        2.08        0.04      7.43 o
  -2  15   1        5.52       12.96     22.10 o
  -1  15   1        1.20        7.06     28.95 o
   1 -15   2        9.95       28.19     33.23 o
   2 -15   2        3.59       17.10     28.53 o
   3 -15   2        0.29       -3.08    458.16 o
   4 -15   2        0.39        3.02     29.98 o
   6 -15   2        0.06       11.97     88.08 o
  -2 -14   2        0.32        9.87     19.94 o
  -1 -14   2        3.94       17.75     22.16 o
   0 -14   2        3.52       -7.81    163.34 o
   1 -14   2        3.06       -0.41      4.32 o
   2 -14   2        0.62      -13.10     14.03 o
   3 -14   2        0.53       -7.33     16.83 o
   4 -14   2        1.57        5.22     15.10 o
   5 -14   2        0.00       -0.35      2.57 o
   6 -14   2        1.28        9.00     36.52 o
   7 -14   2        0.14        4.67     46.24 o
  -4 -13   2       12.99       30.59     23.36 o
  -3 -13   2       28.84       57.62     26.47 o
  -2 -13   2       18.84       44.99     26.20 o
  -1 -13   2        2.17       26.82     20.70 o
   0 -13   2       28.69       34.30     22.07 o
   1 -13   2        5.05       32.33     20.88 o
   2 -13   2        7.53        5.14     12.49 o
   3 -13   2        6.94       10.71     12.75 o
   4 -13   2        1.21        0.90      3.30 o
   5 -13   2        2.30        6.43     11.63 o
   6 -13   2       14.72       28.03     12.56 o
   7 -13   2        1.60        0.86      2.86 o
   8 -13   2        4.32        7.37     15.93 o
  -6 -12   2       14.03       34.93     30.15 o
  -5 -12   2        2.85       13.94     17.60 o
  -4 -12   2        9.95       30.35     23.26 o
  -3 -12   2       35.88       49.89     26.78 o
  -2 -12   2       10.03       18.91     20.87 o
  -1 -12   2        3.09        1.03      3.32 o
   0 -12   2        1.48        6.21     17.88 o
   1 -12   2       11.14       23.91     18.85 o
   2 -12   2       21.37       17.22     13.10 o
   3 -12   2       13.97       15.32      6.56 o
   4 -12   2       15.08       19.55      8.29 o
   5 -12   2        0.68        2.10      3.23 o
   6 -12   2        7.67        7.45      6.39 o
   7 -12   2        3.02        2.75      7.13 o
   8 -12   2        3.51       15.06     12.93 o
   9 -12   2        0.23        0.06      2.59 o
  -7 -11   2        3.02        9.80     59.92 o
  -6 -11   2        0.88       14.77     18.39 o
  -5 -11   2        2.29       17.94     13.04 o
  -4 -11   2       30.61       37.88     18.75 o
  -3 -11   2       16.75       18.64     18.53 o
  -2 -11   2        4.34       -0.73      3.39 o
  -1 -11   2        6.80        5.63      9.87 o
   0 -11   2        0.31       10.67      7.32 o
   1 -11   2       36.86       35.71      7.58 o
   2 -11   2        0.37        2.07      5.92 o
   3 -11   2        0.42       -1.00      6.40 o
   4 -11   2        6.41       -0.18      2.17 o
   5 -11   2       25.59       31.17      7.72 o
   6 -11   2        0.59        6.03      6.50 o
   7 -11   2       25.12       36.99     12.15 o
   8 -11   2       37.35       41.02     12.49 o
   9 -11   2        6.01       14.36     10.25 o
  10 -11   2        0.51       -5.99     15.47 o
  -9 -10   2        0.02        4.48     32.41 o
  -8 -10   2        2.43       14.82     17.67 o
  -7 -10   2       20.28       25.45     21.68 o
  -6 -10   2        7.13       24.41     14.94 o
  -5 -10   2       25.91       32.66     13.48 o
  -4 -10   2       47.79       86.77     15.94 o
  -3 -10   2        4.31       -4.40     29.70 o
  -2 -10   2       20.79       33.43     18.26 o
  -1 -10   2        0.43        1.82      8.90 o
   0 -10   2      201.32      186.98      8.71 o
   1 -10   2       34.09       33.09      5.60 o
   2 -10   2       33.80       35.04      5.73 o
   3 -10   2        4.28        0.06      1.08 o
   4 -10   2        3.88       -2.49      3.85 o
   5 -10   2       23.08       30.46      7.14 o
   6 -10   2       54.11       58.12      7.37 o
   7 -10   2       71.92       79.87     10.20 o
   8 -10   2       33.59       40.69     11.61 o
   9 -10   2        2.07        1.89      8.03 o
  10 -10   2        0.01        0.82     12.99 o
  11 -10   2        1.27       17.56     20.55 o
  -9  -9   2        1.46       -9.78     64.92 o
  -8  -9   2       19.97       27.19     14.45 o
  -7  -9   2        3.75       11.14     11.45 o
  -6  -9   2        0.04        5.95     10.48 o
  -5  -9   2       75.51       84.21     12.22 o
  -4  -9   2        1.78        1.06      3.28 o
  -3  -9   2       70.08       57.38     13.62 o
  -2  -9   2       35.19       34.11     11.10 o
  -1  -9   2       27.11       23.49      5.64 o
   0  -9   2       75.12       76.31      6.47 o
   1  -9   2       40.38       36.40      4.85 o
   2  -9   2       94.38       80.00      5.85 o
   3  -9   2       23.55       22.01      4.84 o
   4  -9   2       62.23       58.18      4.39 o
   5  -9   2       10.45       15.17      5.69 o
   6  -9   2        0.19       -0.81      5.10 o
   7  -9   2       11.26       12.60      9.60 o
   8  -9   2        0.01       -0.04      3.50 o
   9  -9   2        3.73       13.28      9.07 o
  10  -9   2        0.66        1.45      4.01 o
  11  -9   2        1.79       13.99     18.23 o
  -9  -8   2        1.77        4.00     20.74 o
  -8  -8   2        1.34        3.51     14.86 o
  -7  -8   2       44.16       46.43     12.99 o
  -6  -8   2        7.94        0.12      6.62 o
  -5  -8   2        7.14        0.96      7.13 o
  -4  -8   2       77.99       70.60     13.06 o
  -3  -8   2      158.78      159.72     14.51 o
  -2  -8   2      433.10      465.92      7.72 o
  -1  -8   2      125.84      122.80      5.35 o
   0  -8   2       60.39       54.63      4.25 o
   1  -8   2       27.92       23.85      4.53 o
   2  -8   2        0.17       -0.37      2.59 o
   3  -8   2      397.72      409.40      6.74 o
   4  -8   2      218.17      208.74      4.39 o
   5  -8   2       44.51       41.09      5.40 o
   6  -8   2        2.25        4.80      4.34 o
   7  -8   2        0.34       -0.31      4.62 o
   8  -8   2        4.51        8.38      7.12 o
   9  -8   2        0.57        4.30      5.33 o
  10  -8   2        0.99       10.04      8.86 o
  11  -8   2       15.23       24.68     13.21 o
  12  -8   2       18.17       34.08     21.07 o
 -10  -7   2       24.45       50.00     30.66 o
  -9  -7   2       41.20       71.26     17.72 o
  -8  -7   2        7.83       15.71     12.33 o
  -7  -7   2       27.66       27.22     11.31 o
  -6  -7   2       30.00       48.15     14.43 o
  -5  -7   2       46.60       38.39     11.86 o
  -4  -7   2     1385.90     1444.00     31.03 o
  -3  -7   2      528.06      545.22     20.21 o
  -2  -7   2        0.11        1.60      4.56 o
  -1  -7   2       57.33       54.59      4.55 o
   0  -7   2       76.28       71.24      4.21 o
   1  -7   2      119.10      104.80      4.89 o
   2  -7   2       42.47       36.30      4.48 o
   3  -7   2      211.68      218.58      6.46 o
   4  -7   2       24.08       17.61      2.25 o
   5  -7   2        2.32        0.19      2.39 o
   6  -7   2        0.03       -0.34      2.85 o
   7  -7   2       27.75       22.13      7.83 o
   8  -7   2       27.54       29.16      8.16 o
   9  -7   2        7.93       12.74      6.94 o
  10  -7   2        0.27       -3.53      7.77 o
  11  -7   2       47.90       56.82     12.89 o
  12  -7   2        0.98        3.11     27.69 o
 -10  -6   2        7.62       -4.83     85.94 o
  -9  -6   2       12.39       12.29     11.68 o
  -8  -6   2        0.04       -0.46      2.30 o
  -7  -6   2        5.93       -1.13      4.20 o
  -6  -6   2       25.63       19.88     10.49 o
  -5  -6   2        8.31       16.34      7.58 o
  -4  -6   2      181.26      187.65     10.63 o
  -3  -6   2        3.48       -5.87      7.73 o
  -2  -6   2       11.61       10.44      3.45 o
  -1  -6   2       23.15       19.14      3.44 o
   0  -6   2      413.95      403.04     10.78 o
   1  -6   2        1.37        1.89      1.88 o
   2  -6   2      110.22      114.54      4.72 o
   3  -6   2       40.21       41.36      3.07 o
   4  -6   2       36.77       38.34      2.30 o
   5  -6   2       93.52       97.11      4.81 o
   6  -6   2      309.95      284.42     14.28 o
   7  -6   2       30.92       21.62      6.97 o
   8  -6   2       17.70       16.11      6.60 o
   9  -6   2       23.78       24.14      7.97 o
  10  -6   2        0.88       -0.66      3.74 o
  11  -6   2       14.40       16.59     14.72 o
  12  -6   2        6.11       26.51     17.67 o
  13  -6   2        4.66        8.24     14.93 o
 -11  -5   2        0.20       15.93     34.90 o
 -10  -5   2        3.40        0.58      2.44 o
  -9  -5   2        6.34       18.90     12.42 o
  -8  -5   2        1.26        3.70      5.86 o
  -7  -5   2      155.20      164.42     10.84 o
  -6  -5   2       28.66       23.00      9.02 o
  -5  -5   2       20.71       18.69      4.76 o
  -4  -5   2       93.34       90.81      5.76 o
  -3  -5   2        0.00       -0.16      0.27 o
  -2  -5   2       91.65       89.76      5.22 o
  -1  -5   2       40.93       41.62      3.06 o
   0  -5   2      527.07      558.00      7.87 o
   1  -5   2      276.13      279.02      4.72 o
   2  -5   2      552.24      593.68     11.60 o
   3  -5   2       96.23      102.00      3.41 o
   4  -5   2       22.57       22.25      1.89 o
   5  -5   2       14.35       12.80      3.29 o
   6  -5   2       27.16       25.38      5.50 o
   7  -5   2      111.30      111.48      7.64 o
   8  -5   2        2.58       -0.64      3.32 o
   9  -5   2        0.44        0.07      4.49 o
  10  -5   2        0.01        2.74      9.60 o
  11  -5   2        0.07       -2.29      9.88 o
  12  -5   2        1.24       -0.55      3.71 o
  13  -5   2        0.01        7.50     20.00 o
 -11  -4   2        2.69        3.64     11.23 o
 -10  -4   2       12.31       12.74     23.62 o
  -9  -4   2        2.21       14.38     10.03 o
  -8  -4   2       38.50       28.75     10.01 o
  -7  -4   2        1.55        7.46      5.49 o
  -6  -4   2      117.26      100.26      5.08 o
  -5  -4   2       22.42       26.06      3.70 o
  -4  -4   2       71.35       65.38      5.83 o
  -3  -4   2      520.08      542.53     10.34 o
  -2  -4   2       66.51       62.39      3.16 o
  -1  -4   2        7.53        8.29      2.04 o
   0  -4   2      175.98      203.87      4.41 o
   1  -4   2      209.18      207.85      5.51 o
   2  -4   2      149.47      152.63      2.94 o
   3  -4   2      481.91      443.51      4.99 o
   4  -4   2        2.11        1.26      1.69 o
   5  -4   2        6.25        5.07      2.17 o
   6  -4   2      197.89      200.77      7.96 o
   7  -4   2       16.96       10.89      4.17 o
   8  -4   2        1.96        4.51      4.18 o
   9  -4   2        5.24        3.72      5.08 o
  10  -4   2       13.81       10.26     11.02 o
  11  -4   2        4.00        7.52      9.94 o
  12  -4   2       21.49       24.20     16.58 o
  13  -4   2       23.69       19.54     16.75 o
 -12  -3   2        6.52       23.52     28.75 o
 -11  -3   2        7.88        9.05     61.69 o
 -10  -3   2        9.64       20.26     18.98 o
  -9  -3   2       25.70       23.42     10.97 o
  -8  -3   2       90.97       85.51      5.67 o
  -7  -3   2      128.29      127.44      5.30 o
  -6  -3   2       11.31       15.26      3.09 o
  -5  -3   2      183.17      172.67      5.53 o
  -4  -3   2      185.85      187.23      4.93 o
  -3  -3   2      684.76      681.45     44.20 o
  -2  -3   2       73.76       90.16      8.51 o
  -1  -3   2      418.86      397.17      6.67 o
   0  -3   2        2.28        3.30      6.20 o
   1  -3   2      298.17      280.67      6.16 o
   2  -3   2        0.15        0.20      0.95 o
   3  -3   2      184.94      190.04      2.65 o
   4  -3   2       31.91       32.01      2.51 o
   5  -3   2      429.49      463.09      7.91 o
   6  -3   2      406.85      393.21      6.59 o
   7  -3   2        9.42        7.57      3.57 o
   8  -3   2        4.71       19.75      4.07 o
   9  -3   2       36.82       18.94      9.87 o
  10  -3   2        4.25        2.46     10.32 o
  11  -3   2        8.70        6.61     41.49 o
  12  -3   2        9.93       11.80     16.12 o
  13  -3   2        6.24       32.03     28.42 o
 -12  -2   2        1.29       10.87     38.06 o
 -11  -2   2        1.28      -17.26     17.43 o
 -10  -2   2        5.06       16.50     14.82 o
  -9  -2   2       39.76       29.28      8.71 o
  -8  -2   2       13.53       17.21      6.40 o
  -7  -2   2        3.84        6.04      2.69 o
  -6  -2   2        1.00       -0.02      1.49 o
  -5  -2   2       32.25       30.09      3.30 o
  -4  -2   2      242.11      259.31      4.95 o
  -3  -2   2      611.78      639.06      8.78 o
  -2  -2   2      656.88      636.56     18.59 o
  -1  -2   2     1456.39     1471.17     41.28 o
   0  -2   2      732.79      719.41      8.07 o
   1  -2   2     1975.43     1858.33      9.71 o
   2  -2   2     2913.52     2821.72     13.95 o
   3  -2   2        3.24        3.30      2.09 o
   4  -2   2      162.25      160.03      3.47 o
   5  -2   2       20.98       50.25      6.14 o
   6  -2   2       34.38       34.57      3.24 o
   7  -2   2      193.54      193.84      6.02 o
   8  -2   2       85.09       76.63      5.23 o
   9  -2   2       34.42       28.79      9.10 o
  10  -2   2        1.46       -3.10      8.63 o
  11  -2   2       10.30       13.49     12.30 o
  12  -2   2        0.00       15.49     15.65 o
 -12  -1   2       30.83       57.59     25.89 o
 -11  -1   2       22.97       29.65     17.28 o
 -10  -1   2       32.33       47.14     10.94 o
  -9  -1   2        6.06        8.55      8.01 o
  -8  -1   2      382.31      383.99      6.74 o
  -7  -1   2      152.75      160.95      5.71 o
  -6  -1   2      259.78      243.28      6.89 o
  -5  -1   2      307.81      356.05      5.12 o
  -4  -1   2      124.39      117.20      3.44 o
  -3  -1   2       30.27       24.42      4.13 o
  -2  -1   2       19.72       18.26      4.16 o
   1  -1   2      715.84      661.14      9.95 o
   2  -1   2      188.57      194.63      9.67 o
   3  -1   2       82.37       85.97      2.97 o
   4  -1   2      116.51      100.76      3.32 o
   5  -1   2      150.91      143.28      2.81 o
   6  -1   2       46.89       40.30      2.90 o
   7  -1   2       19.74       20.52      3.58 o
   8  -1   2      150.39      151.74      4.94 o
   9  -1   2       28.36       21.08      8.32 o
  10  -1   2        3.65        3.57      8.73 o
  11  -1   2        0.04       10.18      9.73 o
 -13   0   2        1.39       28.15     28.37 o
 -12   0   2        5.64       13.93     21.70 o
 -11   0   2        7.72       23.63     18.94 o
 -10   0   2       62.80       58.04      8.34 o
  -9   0   2        1.74       -0.70      4.37 o
  -8   0   2      183.90      202.07      6.97 o
  -7   0   2        7.95       10.68      3.86 o
  -6   0   2       11.19        8.93      3.66 o
  -5   0   2     1224.90     1297.26     17.39 o
  -4   0   2       99.12       98.43      3.66 o
  -3   0   2        2.76        8.79      9.54 o
  -2   0   2      828.63      833.27     21.81 o
   1   0   2    14150.82    13532.33     91.15 o
   2   0   2     1052.51     1034.20      6.81 o
   3   0   2        0.07        0.20      0.61 o
   4   0   2       14.88       12.98      2.66 o
   5   0   2       39.60       44.39      3.02 o
   6   0   2      269.83      258.74      3.98 o
   7   0   2       49.38       46.46      3.89 o
   8   0   2      163.58      150.74     11.80 o
   9   0   2       47.09       36.00      7.67 o
  10   0   2        2.61        0.88      4.33 o
  11   0   2       12.86       36.63     26.04 o
  12   0   2        0.93       16.79     35.14 o
 -11   1   2      125.63      142.08     10.24 o
 -10   1   2       97.19       88.50      8.32 o
  -9   1   2       17.95       21.43      6.75 o
  -8   1   2      749.76      753.88     14.94 o
  -7   1   2      138.73      125.96      6.80 o
  -6   1   2       15.75       14.22      3.77 o
  -5   1   2      303.18      305.59      5.96 o
  -4   1   2      104.47      114.13      4.25 o
  -3   1   2       16.58       12.41      5.89 o
  -2   1   2        7.27        9.34      7.71 o
   1   1   2     2342.96     2366.18     81.38 o
   2   1   2      981.60     1051.85     28.47 o
   3   1   2       97.61      109.87      2.66 o
   4   1   2        0.77        0.65      0.86 o
   5   1   2      129.74      121.23      5.83 o
   6   1   2        2.06        5.38      4.27 o
   7   1   2       56.00       54.75      4.10 o
   8   1   2        2.63        4.47      3.19 o
   9   1   2        9.95       14.59      7.65 o
  10   1   2        1.89       -0.66      9.66 o
  11   1   2       12.91        7.43     16.06 o
  12   1   2       12.79       17.97     39.26 o
 -12   2   2        0.18        6.63     16.39 o
 -11   2   2       92.14       94.47     11.95 o
 -10   2   2       36.83       50.14      7.36 o
  -9   2   2      142.78      130.33      8.04 o
  -8   2   2       37.34       36.10      6.01 o
  -7   2   2       22.48       16.31      3.36 o
  -6   2   2        0.44        0.29      1.51 o
  -5   2   2        9.27       44.53      7.68 o
  -4   2   2      604.84      624.89     10.72 o
  -3   2   2       65.55       68.68      8.40 o
  -2   2   2      426.78      396.71      9.12 o
  -1   2   2     1911.50     1816.14     16.71 o
   0   2   2     1324.86     1410.40     16.97 o
   1   2   2     1979.80     1932.75     14.83 o
   2   2   2      225.53      233.89      5.47 o
   3   2   2      572.10      609.13      5.73 o
   4   2   2       37.57       34.17      2.32 o
   5   2   2       18.74       19.17      2.83 o
   6   2   2       29.62       31.06      3.07 o
   7   2   2        0.29       10.13      3.97 o
   8   2   2        8.53       17.13      4.29 o
   9   2   2       35.92       38.03      9.77 o
  10   2   2        0.00       14.75     20.21 o
  11   2   2        2.22       -1.88     47.59 o
  12   2   2        1.77       17.44     26.04 o
 -13   3   2        1.30        3.15     20.18 o
 -12   3   2       23.75       25.85     22.99 o
 -11   3   2        3.16       12.92     13.59 o
 -10   3   2        1.05        9.62      8.40 o
  -9   3   2      153.06      173.82      9.87 o
  -8   3   2       43.65       43.12      7.44 o
  -7   3   2       80.55       78.27      3.61 o
  -6   3   2       19.82       14.44      4.18 o
  -5   3   2       54.49       51.03      4.31 o
  -4   3   2      468.10      505.45      8.93 o
  -3   3   2      203.45      208.44     13.77 o
  -2   3   2      857.91      862.89     27.16 o
  -1   3   2     2986.20     2889.99     23.35 o
   0   3   2       94.26       97.12      8.23 o
   1   3   2     1617.76     1583.89     21.02 o
   2   3   2        9.71       15.35      3.65 o
   3   3   2       42.19       52.61      3.69 o
   4   3   2       43.30       44.72      3.10 o
   5   3   2        0.04       -0.01      3.91 o
   6   3   2        3.70        5.39      2.10 o
   7   3   2      199.41      190.28      7.35 o
   8   3   2       15.19       12.16      4.64 o
   9   3   2        5.52        1.29      6.00 o
  10   3   2       10.32        7.45     17.67 o
  11   3   2        2.71       12.41     30.80 o
 -13   4   2        1.18        8.94     26.47 o
 -12   4   2       56.97       63.92     22.09 o
 -11   4   2       31.71       37.71      9.24 o
 -10   4   2      119.08      130.84      9.85 o
  -9   4   2      106.71      101.31      6.73 o
  -8   4   2        1.58        2.11      4.35 o
  -7   4   2       27.76       26.65      3.95 o
  -6   4   2      135.48      129.53      6.14 o
  -5   4   2      571.46      552.82      7.73 o
  -4   4   2     1194.38     1180.27     15.71 o
  -3   4   2      126.21      134.64      4.21 o
  -2   4   2       36.14       42.28      4.02 o
  -1   4   2       35.04       46.40      4.44 o
   0   4   2      184.39      199.54      7.17 o
   1   4   2       74.00       72.99      5.90 o
   2   4   2      350.33      359.46      7.27 o
   3   4   2        5.85        5.64      2.64 o
   4   4   2        5.54       14.84      2.61 o
   5   4   2       95.26       99.16      5.01 o
   6   4   2       88.07       87.93      5.03 o
   7   4   2        1.30        2.72      5.64 o
   8   4   2        0.05       -1.00      8.81 o
   9   4   2        0.01        0.08      0.70 o
  10   4   2        0.25       -2.10     53.68 o
  11   4   2       26.38       70.55     30.51 o
 -14   5   2        2.20       -0.84      9.28 o
 -13   5   2        0.22        3.86   1268.11 o
 -12   5   2        1.40        2.32     51.25 o
 -11   5   2       66.83       66.98     10.20 o
 -10   5   2        3.17       13.04      9.72 o
  -9   5   2       43.05       32.80      9.56 o
  -8   5   2        0.34        3.60     15.84 o
  -7   5   2       22.60       28.55      9.72 o
  -6   5   2       27.97       25.65      2.61 o
  -5   5   2        1.70        0.75      1.49 o
  -4   5   2       19.09       18.44      2.75 o
  -3   5   2      512.15      498.08     14.70 o
  -2   5   2        2.67        0.01      1.15 o
  -1   5   2       69.19       76.07      4.02 o
   0   5   2      700.87      732.31      9.26 o
   1   5   2        1.03        1.96      4.93 o
   2   5   2      119.02      132.46      6.36 o
   3   5   2      408.19      401.57      5.92 o
   4   5   2      202.62      205.88      5.11 o
   5   5   2       45.53       44.99      3.48 o
   6   5   2       35.95       40.33      8.36 o
   7   5   2      154.64      149.63     10.50 o
   8   5   2        0.13        7.05     15.19 o
   9   5   2        0.06        1.84      3.84 o
  10   5   2       13.55       17.59     33.87 o
 -13   6   2        2.04        5.36     13.79 o
 -12   6   2        0.98        0.82     28.06 o
 -11   6   2        0.77        1.34      3.03 o
 -10   6   2        0.77       -0.85      5.81 o
  -9   6   2      155.95      147.16     10.44 o
  -8   6   2       79.66       53.03     13.67 o
  -7   6   2       55.69       43.96     13.66 o
  -6   6   2       26.23       19.94     10.51 o
  -5   6   2        4.61        6.96      2.80 o
  -4   6   2        5.73        3.51      2.32 o
  -3   6   2       13.50       11.77      3.91 o
  -2   6   2      216.80      206.80      6.08 o
  -1   6   2       26.10       19.90      5.03 o
   0   6   2      379.37      412.96     10.44 o
   1   6   2      255.80      252.35      6.20 o
   2   6   2      166.80      150.93      4.94 o
   3   6   2       11.58        8.36      3.52 o
   4   6   2       55.00       54.32      2.31 o
   5   6   2       37.03       25.00      8.16 o
   6   6   2      106.40      121.65     10.38 o
   7   6   2       14.58       13.04     12.92 o
   8   6   2        0.02        3.29      8.00 o
   9   6   2        0.14       -2.10     10.60 o
  10   6   2        7.13       26.65     29.19 o
 -13   7   2        2.74        7.50     16.05 o
 -12   7   2        5.79       15.34     12.34 o
 -11   7   2        2.48        2.13      3.24 o
 -10   7   2        4.78        6.65     12.11 o
  -9   7   2        1.35        4.08      9.18 o
  -8   7   2        5.31       -2.84     20.25 o
  -7   7   2       36.65       39.49     12.05 o
  -6   7   2      137.77      139.95     14.93 o
  -5   7   2      144.49      140.02      4.92 o
  -4   7   2        1.56        2.40      2.31 o
  -3   7   2        8.57       10.23      6.52 o
  -2   7   2      591.79      589.30     12.77 o
  -1   7   2       14.93       13.45      5.42 o
   0   7   2        0.29       -3.52     10.16 o
   1   7   2        4.22        3.47      3.70 o
   2   7   2        1.40        4.51      4.28 o
   3   7   2       17.17       14.75      2.56 o
   4   7   2       62.89       60.86      9.00 o
   5   7   2       25.53       19.57      8.58 o
   6   7   2        0.27        0.12      6.26 o
   7   7   2        0.84        2.70      5.25 o
   8   7   2        1.15        4.29     10.15 o
   9   7   2       21.28       34.66     27.31 o
 -12   8   2        5.48        9.38      9.95 o
 -11   8   2        3.45        5.34      8.90 o
 -10   8   2        0.00       -0.44     10.68 o
  -9   8   2       13.12       25.51     17.45 o
  -8   8   2        9.81       13.56      8.65 o
  -7   8   2       67.22       72.99      8.17 o
  -6   8   2       26.39       28.19      7.83 o
  -5   8   2       16.89       18.64      7.37 o
  -4   8   2        0.00       -2.21      3.85 o
  -3   8   2      373.81      352.39     12.02 o
  -2   8   2       24.21       22.71      7.99 o
  -1   8   2        8.11        5.46      7.38 o
   0   8   2        0.19       -2.89      6.39 o
   1   8   2       62.66       72.44      7.38 o
   2   8   2      272.23      296.17     12.14 o
   3   8   2      149.70      167.90      9.64 o
   4   8   2        0.43        6.60     11.87 o
   5   8   2        1.52        2.35      4.13 o
   6   8   2        1.76       12.66     14.24 o
   7   8   2        7.31       13.15     18.38 o
   8   8   2        4.12        0.08      3.34 o
   9   8   2        0.00       18.29     22.25 o
 -13   9   2        6.71       26.19     25.96 o
 -12   9   2        3.18       12.40     16.87 o
 -11   9   2        9.83       11.53     12.86 o
 -10   9   2        0.16        4.40     19.00 o
  -9   9   2       21.39       42.08     19.48 o
  -8   9   2        7.55       18.45     18.79 o
  -7   9   2        0.00       12.07     11.88 o
  -6   9   2        0.03       -2.87     11.21 o
  -5   9   2      183.88      181.78     10.03 o
  -4   9   2      225.70      218.71     10.47 o
  -3   9   2       25.77       27.65      7.91 o
  -2   9   2        0.28        1.80      5.73 o
  -1   9   2       13.38       21.61      7.29 o
   0   9   2        0.17        1.19      5.15 o
   1   9   2       78.24       67.74      9.77 o
   2   9   2        0.40       13.84      7.43 o
   3   9   2       22.11       20.96      7.91 o
   4   9   2       41.29       48.96     10.87 o
   5   9   2        0.07        2.64     16.41 o
   6   9   2        3.27        2.96     17.13 o
   7   9   2       18.23       24.21     15.03 o
   8   9   2        8.77       13.51     15.51 o
 -12  10   2       11.38        2.76     14.63 o
 -11  10   2       13.63        7.47     19.60 o
 -10  10   2        5.04       16.40     15.67 o
  -9  10   2        2.92        1.88      9.49 o
  -8  10   2        0.93       -7.13     19.51 o
  -7  10   2        3.36        7.73      6.48 o
  -6  10   2        1.81        0.35      1.15 o
  -5  10   2      101.83       98.83     11.70 o
  -4  10   2       40.95       38.59      8.88 o
  -3  10   2       40.04       32.00      8.48 o
  -2  10   2        0.56       -1.56      6.56 o
  -1  10   2        7.76        9.03      9.84 o
   0  10   2       10.64        8.66     11.40 o
   1  10   2        1.02        6.05      8.41 o
   2  10   2        0.88        1.74      7.76 o
   3  10   2        3.17        4.76     15.63 o
   4  10   2        1.79        9.19     11.02 o
   5  10   2       96.59      139.56     15.44 o
   6  10   2        2.94        3.34     16.96 o
   7  10   2        4.15       10.70     16.88 o
   8  10   2        0.48        3.83    116.80 o
 -11  11   2        2.11       10.21     46.60 o
 -10  11   2        0.16        5.50     14.71 o
  -9  11   2        0.70        8.07     21.30 o
  -8  11   2        0.32       15.32     25.20 o
  -7  11   2        0.13       -0.16      2.91 o
  -6  11   2        9.01        5.59     12.00 o
  -5  11   2       52.25       45.25      8.45 o
  -4  11   2       15.86       17.10      9.25 o
  -3  11   2       71.24       72.65      8.55 o
  -2  11   2       24.06       35.08      9.01 o
  -1  11   2       29.03       23.37     11.79 o
   0  11   2        2.01        1.30      3.72 o
   1  11   2       24.76       26.17     10.83 o
   2  11   2       11.46       13.05     14.95 o
   3  11   2        8.10       19.10     16.44 o
   4  11   2       12.33       21.50     13.07 o
   5  11   2       14.50       26.82     16.52 o
   6  11   2        7.56        0.17      5.83 o
   7  11   2        2.58       10.34     35.25 o
 -10  12   2        2.56       12.61     20.99 o
  -9  12   2        7.31       11.51     13.52 o
  -8  12   2        6.02       -2.75      7.68 o
  -7  12   2        2.08        6.31     14.90 o
  -6  12   2        0.59        1.73      3.06 o
  -5  12   2       24.72       29.33     11.55 o
  -4  12   2       30.50       26.54     11.61 o
  -3  12   2        0.35        4.06      7.48 o
  -2  12   2        0.43        5.78     12.06 o
  -1  12   2       11.28       14.54     11.13 o
   0  12   2       18.67       24.09     12.52 o
   1  12   2       29.23       54.63     14.04 o
   2  12   2        5.46       18.24     22.54 o
   3  12   2        5.59       10.61     17.17 o
   4  12   2        0.32       16.15     23.07 o
   5  12   2        0.22        2.36      7.77 o
  -9  13   2        9.61       19.32     21.30 o
  -8  13   2        0.50       28.51     21.93 o
  -7  13   2        4.56        4.33      7.18 o
  -6  13   2        2.41       10.84     17.79 o
  -5  13   2        0.01       -0.27      2.29 o
  -4  13   2        0.80       -2.64     16.24 o
  -3  13   2        0.27       -1.28      4.81 o
  -2  13   2        6.37       17.22     17.17 o
  -1  13   2        0.01        9.11     10.91 o
   0  13   2        0.67       11.19     18.36 o
   1  13   2        1.82       11.03     24.44 o
   2  13   2        0.70        4.39     21.82 o
   3  13   2        7.12       24.24     24.83 o
  -8  14   2        0.28      -10.13     45.93 o
  -7  14   2        1.25        1.21      7.52 o
  -6  14   2        5.05        1.06     13.14 o
  -5  14   2        1.67        4.35      6.43 o
  -4  14   2       15.54       25.12     12.90 o
  -3  14   2        8.85       23.76     18.48 o
  -2  14   2        1.03       12.03     14.69 o
  -1  14   2        0.56        1.52     10.81 o
   0  14   2       17.18       31.33     26.69 o
   1  14   2        2.94       19.08     24.02 o
  -7  15   2       11.05       16.19     22.54 o
  -6  15   2       11.30        1.96      9.17 o
  -5  15   2        0.43       -5.41     40.94 o
  -4  15   2        0.07        4.60     11.88 o
  -3  15   2        0.00       -2.40     31.72 o
  -2  15   2        0.91        3.11     13.81 o
   1 -15   3       34.53       53.08     34.44 o
   2 -15   3       15.27       19.49     31.57 o
   3 -15   3        0.51       -7.31     19.79 o
   4 -15   3        1.02        7.77     33.44 o
   6 -15   3        0.32       17.24     32.89 o
  -2 -14   3        0.18        3.83     13.84 o
  -1 -14   3        0.53       -6.21     21.14 o
   0 -14   3        0.68       -4.96     40.04 o
   1 -14   3        9.00       16.11     31.45 o
   2 -14   3        2.73        3.12     87.21 o
   3 -14   3        9.48       11.25     33.19 o
   4 -14   3        0.05       10.71     14.46 o
   5 -14   3       11.61        3.10      8.30 o
   6 -14   3        6.78        3.10     18.20 o
   7 -14   3        1.15       13.93     20.40 o
  -4 -13   3        0.02        7.69     31.96 o
  -3 -13   3        1.50        6.17     24.81 o
  -2 -13   3        1.36        8.43     31.09 o
  -1 -13   3        0.01        2.50      9.88 o
   0 -13   3        7.49       10.09     39.48 o
   1 -13   3        6.46      -10.94     30.19 o
   2 -13   3       27.67       25.02     23.24 o
   3 -13   3        0.00       13.91     10.51 o
   4 -13   3        0.49        8.71     13.65 o
   5 -13   3        6.60        5.34     12.32 o
   6 -13   3        3.69        8.14     10.25 o
   7 -13   3       10.86       22.26     14.81 o
   8 -13   3        4.64       13.66     17.26 o
  -6 -12   3        5.45        8.79     27.81 o
  -5 -12   3        1.20       17.69     20.71 o
  -4 -12   3        0.00       -3.12     65.87 o
  -3 -12   3       25.48       18.91     32.51 o
  -2 -12   3        0.98       -3.77     11.31 o
  -1 -12   3        9.68       14.61     17.90 o
   0 -12   3        3.98        4.43      8.40 o
   1 -12   3        8.49       15.37     22.05 o
   2 -12   3       29.55       40.48      9.76 o
   3 -12   3        0.38       -1.22      2.92 o
   4 -12   3        6.43       11.35      8.13 o
   5 -12   3       29.84       43.07      9.27 o
   6 -12   3        0.60        8.95      7.30 o
   7 -12   3       17.68       26.99     15.12 o
   8 -12   3       10.18       17.36     13.02 o
   9 -12   3        7.19       21.78     21.05 o
  -7 -11   3        0.81        0.65      2.77 o
  -6 -11   3        9.51       35.46     17.68 o
  -5 -11   3        1.20       12.55     10.53 o
  -4 -11   3       66.44       92.74     24.24 o
  -3 -11   3       21.73       25.36     20.66 o
  -2 -11   3        3.02       -2.25     13.23 o
  -1 -11   3        7.94        4.46     34.06 o
   0 -11   3        6.15       10.35     10.73 o
   1 -11   3        7.39       12.52      7.83 o
   2 -11   3       23.59       24.57      8.67 o
   3 -11   3        0.68        2.75      4.38 o
   4 -11   3        5.40        8.89      5.87 o
   5 -11   3       24.66       27.23      7.39 o
   6 -11   3        1.52        0.21     10.32 o
   7 -11   3        9.67       14.54     11.86 o
   8 -11   3        0.32        3.65      6.14 o
   9 -11   3        1.98       14.01     14.58 o
  10 -11   3        2.97       18.84     22.60 o
  -8 -10   3        2.53       13.05     23.83 o
  -7 -10   3        1.04       17.32     15.19 o
  -6 -10   3       29.08       38.80     15.54 o
  -5 -10   3       19.21       44.78     14.68 o
  -4 -10   3        0.36       22.28     12.79 o
  -3 -10   3        5.93        9.28     17.33 o
  -2 -10   3       22.26       29.65     15.95 o
  -1 -10   3       48.82       51.91      5.75 o
   0 -10   3        4.33       12.04      6.48 o
   1 -10   3        8.12        1.31      6.10 o
   2 -10   3        4.98        4.80      4.19 o
   3 -10   3       36.08       34.96      6.10 o
   4 -10   3       96.85      105.35      7.09 o
   5 -10   3       24.77       21.17      7.38 o
   6 -10   3        0.30        3.25      3.90 o
   7 -10   3       43.63       40.69     10.52 o
   8 -10   3       14.30       14.54     11.71 o
   9 -10   3        1.02        7.33      9.02 o
  10 -10   3        0.29       10.11     12.28 o
  -9  -9   3        0.56        7.22     97.03 o
  -8  -9   3       55.56       71.04     18.11 o
  -7  -9   3        0.15       -9.21     12.76 o
  -6  -9   3       24.52       25.74     15.52 o
  -5  -9   3        0.49       13.30     11.15 o
  -4  -9   3       37.10       49.11     15.02 o
  -3  -9   3      264.87      269.85     19.11 o
  -2  -9   3       30.74       29.53     13.89 o
  -1  -9   3      112.90      118.67      5.50 o
   0  -9   3       45.86       36.82      5.53 o
   1  -9   3        4.16        4.58      4.89 o
   2  -9   3        6.48        2.76      3.49 o
   3  -9   3        1.48       -0.31      3.87 o
   4  -9   3        8.27        6.35      5.46 o
   5  -9   3        3.37        1.25      3.45 o
   6  -9   3        2.38        0.66      6.36 o
   7  -9   3        6.86       11.34      9.03 o
   8  -9   3        7.00        5.48      4.48 o
   9  -9   3        1.77       21.74     11.44 o
  10  -9   3        0.07       15.15     13.03 o
  11  -9   3        0.11        7.32     14.14 o
  -9  -8   3       10.33       25.12     23.36 o
  -8  -8   3       23.50       39.19     14.47 o
  -7  -8   3       17.26       13.97     20.94 o
  -6  -8   3       63.27       65.56     11.51 o
  -5  -8   3      126.75      132.03     11.82 o
  -4  -8   3      216.06      232.03     18.34 o
  -3  -8   3       28.99       29.26     13.93 o
  -2  -8   3       86.60       75.81      5.28 o
  -1  -8   3       71.77       73.47      4.78 o
   0  -8   3       19.53       15.56      4.54 o
   1  -8   3       34.44       33.45      5.28 o
   2  -8   3       22.88       23.36      5.13 o
   3  -8   3        9.73       11.14      3.82 o
   4  -8   3       64.30       60.10      4.21 o
   5  -8   3       68.29       64.49      5.95 o
   6  -8   3       38.63       31.61      5.60 o
   7  -8   3       16.73        6.65      7.39 o
   8  -8   3       26.81       27.60      8.57 o
   9  -8   3        6.35        9.82      7.63 o
  10  -8   3        7.90       24.16     14.56 o
  11  -8   3        0.01       29.89     34.16 o
 -10  -7   3       28.22       26.40     28.45 o
  -9  -7   3        1.54        0.13      6.99 o
  -8  -7   3        4.52       16.74     11.72 o
  -7  -7   3       19.21       19.79     11.49 o
  -6  -7   3       54.88       62.66     10.66 o
  -5  -7   3        2.78       10.08      9.43 o
  -4  -7   3       22.30       22.34     11.77 o
  -3  -7   3      126.62      114.60      7.49 o
  -2  -7   3      174.73      176.88      6.20 o
  -1  -7   3        0.72        0.66      4.31 o
   0  -7   3       21.46       24.96      4.38 o
   1  -7   3       13.41       14.23      4.47 o
   2  -7   3       30.76       27.65      4.63 o
   3  -7   3       46.67       44.95      3.89 o
   4  -7   3       31.06       25.53      3.67 o
   5  -7   3       34.15       22.57      4.56 o
   6  -7   3       36.72       36.17      6.61 o
   7  -7   3        0.04       -2.47      6.37 o
   8  -7   3        6.78        6.38     13.24 o
   9  -7   3        2.99        9.73     11.02 o
  10  -7   3        0.26       -0.39      3.84 o
  11  -7   3        7.19       23.70     17.84 o
  12  -7   3        0.89       13.40     28.47 o
 -10  -6   3        7.66       21.38     16.98 o
  -9  -6   3       12.39       20.92     16.89 o
  -8  -6   3       26.46       25.44     11.86 o
  -7  -6   3        8.27       12.33     10.21 o
  -6  -6   3      197.42      204.03     14.80 o
  -5  -6   3        0.08        5.01      5.11 o
  -4  -6   3      164.44      147.24     13.00 o
  -3  -6   3      510.03      467.80     31.43 o
  -2  -6   3       10.45        9.23      4.74 o
  -1  -6   3      135.17      132.28      6.14 o
   0  -6   3       16.97       14.64      3.93 o
   1  -6   3      285.70      292.02      6.99 o
   2  -6   3       82.54       85.81      4.71 o
   3  -6   3      258.76      266.82      4.42 o
   4  -6   3        0.05       -0.86      2.34 o
   5  -6   3      214.00      204.88      4.25 o
   6  -6   3       71.95       66.21      7.03 o
   7  -6   3       24.72       29.21      6.51 o
   8  -6   3       10.79        5.23      7.94 o
   9  -6   3        2.03        0.29     16.59 o
  10  -6   3        0.01        1.97     17.38 o
  11  -6   3       11.44       24.08     14.21 o
  12  -6   3       17.01       19.97     22.34 o
 -11  -5   3        3.05       -0.59      2.44 o
 -10  -5   3       11.07       37.68     25.84 o
  -9  -5   3        4.05       10.79     15.16 o
  -8  -5   3       10.41        4.09      9.65 o
  -7  -5   3       12.92       16.11     13.09 o
  -6  -5   3        1.67        1.96      8.83 o
  -5  -5   3      297.79      293.47     10.55 o
  -4  -5   3       19.77       16.12     11.35 o
  -3  -5   3      156.81      149.07     11.37 o
  -2  -5   3      128.82      124.55      4.10 o
  -1  -5   3      375.76      383.09      6.42 o
   0  -5   3      179.56      214.07      5.99 o
   1  -5   3      594.64      621.00     17.05 o
   2  -5   3       67.20       80.41      3.50 o
   3  -5   3        3.65        1.82      1.67 o
   4  -5   3       29.47       29.07      2.96 o
   5  -5   3       97.19       96.97      3.91 o
   6  -5   3       26.86       23.52      6.18 o
   7  -5   3        0.03        2.15      6.29 o
   8  -5   3        8.38        8.29      8.55 o
   9  -5   3        3.05       -0.14      4.26 o
  10  -5   3       15.28       12.17     15.08 o
  11  -5   3       13.79       15.13     15.69 o
  12  -5   3       10.69        1.91      8.78 o
  13  -5   3        0.85       20.75     28.98 o
 -11  -4   3        5.84        6.97     14.90 o
 -10  -4   3        1.68        8.03     30.58 o
  -9  -4   3        3.73        5.18      8.40 o
  -8  -4   3       27.94       26.15     10.41 o
  -7  -4   3      234.98      210.88     10.76 o
  -6  -4   3      408.32      386.81      6.25 o
  -5  -4   3       25.08       24.65      2.28 o
  -4  -4   3      103.64       90.66      7.43 o
  -3  -4   3        6.72        6.66      2.64 o
  -2  -4   3        0.30        1.62      2.09 o
  -1  -4   3      797.23      852.73     19.72 o
   0  -4   3        0.02        0.35      2.02 o
   1  -4   3      200.92      250.04      5.67 o
   2  -4   3      111.71      109.04      3.77 o
   3  -4   3      277.52      305.31      5.11 o
   4  -4   3      180.70      186.47      3.59 o
   5  -4   3       53.66       59.92      3.28 o
   6  -4   3        3.63        3.54      3.67 o
   7  -4   3       23.56       22.76      7.58 o
   8  -4   3       42.89       36.23      6.14 o
   9  -4   3        0.83        3.62      7.17 o
  10  -4   3        0.02        0.16      6.28 o
  11  -4   3        4.48        7.48     10.97 o
  12  -4   3        0.04        9.50     13.54 o
  13  -4   3        3.77       33.28     25.35 o
 -12  -3   3       11.02       26.06     26.39 o
 -11  -3   3        0.99       10.81     18.59 o
 -10  -3   3       11.87       21.73     16.25 o
  -9  -3   3       11.24       12.11     15.01 o
  -8  -3   3       59.26       62.83      6.02 o
  -7  -3   3      103.86       96.22      8.30 o
  -6  -3   3       38.05       36.97      4.78 o
  -5  -3   3      182.39      186.66      5.44 o
  -4  -3   3       19.91       26.14      5.11 o
  -3  -3   3       74.46       67.25      4.21 o
  -2  -3   3     1029.94     1072.99     10.78 o
  -1  -3   3       14.14       18.10      3.04 o
   0  -3   3        9.30        5.06      3.63 o
   1  -3   3     1215.99     1251.68      9.99 o
   2  -3   3      108.52      102.46      5.13 o
   3  -3   3      142.07      141.22      6.03 o
   4  -3   3      788.59      832.15      6.78 o
   5  -3   3      148.80      155.51      3.16 o
   6  -3   3        9.26       11.20      5.31 o
   7  -3   3        0.16        4.23      7.97 o
   8  -3   3       41.28       47.08      5.03 o
   9  -3   3        3.79        9.39     10.00 o
  10  -3   3        0.17       -0.82      3.57 o
  11  -3   3       15.00        0.40      6.65 o
  12  -3   3        2.49       -0.14     10.20 o
 -12  -2   3       14.51       21.91     31.50 o
 -11  -2   3       22.14       27.38     28.55 o
 -10  -2   3        4.71        6.67     11.04 o
  -9  -2   3        5.99       13.85     10.03 o
  -8  -2   3        2.44        3.78      3.54 o
  -7  -2   3      364.37      356.91      9.24 o
  -6  -2   3        9.02       10.47      3.95 o
  -5  -2   3      150.54      143.15      5.29 o
  -4  -2   3        1.23        2.04      5.03 o
  -3  -2   3     3246.64     3570.66     53.21 o
  -2  -2   3     1324.74     1401.68     20.36 o
  -1  -2   3       47.38       49.15      6.04 o
   0  -2   3      982.07      957.07     10.54 o
   1  -2   3     1852.61     1868.44     32.15 o
   2  -2   3      426.97      413.67      6.05 o
   3  -2   3      154.30      161.67      3.71 o
   4  -2   3       10.86       10.75      2.51 o
   5  -2   3      274.44      265.76      4.92 o
   6  -2   3        5.95        3.29      2.80 o
   7  -2   3      176.71      164.88      4.97 o
   8  -2   3       34.43       33.31      8.26 o
   9  -2   3        2.46       -6.44      8.30 o
  10  -2   3        3.21       -2.52     14.51 o
  11  -2   3       18.79       15.59     13.57 o
  12  -2   3       41.89       51.58     17.62 o
 -12  -1   3       23.54       57.85     25.34 o
 -11  -1   3        1.45        6.71     21.46 o
 -10  -1   3        3.62        9.77      8.84 o
  -9  -1   3       74.11       79.41      9.33 o
  -8  -1   3      135.00      128.35      6.27 o
  -7  -1   3       21.85       11.02      5.20 o
  -6  -1   3      183.68      168.36      8.67 o
  -5  -1   3       24.89       26.28      4.09 o
  -4  -1   3      425.04      448.30     13.24 o
  -3  -1   3      559.34      549.32     12.59 o
  -2  -1   3       50.92       49.98      5.50 o
  -1  -1   3     1605.75     1546.17     42.33 o
   0  -1   3     6768.60     6497.03     37.69 o
   1  -1   3      150.69      178.05      3.89 o
   2  -1   3       81.21      179.70      6.98 o
   3  -1   3      273.62      287.17      6.49 o
   4  -1   3       15.89       18.28      2.83 o
   5  -1   3        0.03       -0.08      1.30 o
   6  -1   3       26.44       22.41      5.25 o
   7  -1   3       43.56       48.57      6.17 o
   8  -1   3       29.04       26.80      6.82 o
   9  -1   3       87.54       66.78      9.76 o
  10  -1   3       10.49        2.44      9.67 o
  11  -1   3       12.48        8.56      7.61 o
 -13   0   3        9.25       11.55     34.20 o
 -12   0   3        7.55       11.82    184.77 o
 -11   0   3        0.25        1.66      3.35 o
 -10   0   3       32.92       25.15      9.16 o
  -9   0   3       13.37       14.45      5.97 o
  -8   0   3      364.85      376.63      8.98 o
  -7   0   3       77.09       70.83      7.96 o
  -6   0   3       28.58       24.33      6.89 o
  -5   0   3       18.49       13.56      5.19 o
  -4   0   3       29.14       30.19      4.46 o
  -3   0   3      555.22      568.22      7.21 o
  -2   0   3      360.11      357.27      9.15 o
  -1   0   3     3735.77     3683.22     18.30 o
   0   0   3      348.88      348.89     11.39 o
   1   0   3     1402.21     1355.12     10.48 o
   2   0   3     1356.41     1315.86     13.23 o
   3   0   3      251.91      242.74      3.84 o
   4   0   3        2.59        1.04      1.24 o
   5   0   3        0.13        2.43      2.16 o
   6   0   3       27.17       21.14      4.42 o
   7   0   3      333.88      337.18      6.23 o
   8   0   3       50.45       47.25      6.88 o
   9   0   3        0.02        3.41      7.86 o
  10   0   3        8.90       17.17      9.11 o
  11   0   3        0.09        8.34     22.58 o
 -11   1   3       17.07       12.71      8.58 o
 -10   1   3       61.33       54.58      8.12 o
  -9   1   3        1.77        0.48      4.38 o
  -8   1   3        9.19       11.44      4.77 o
  -7   1   3     1011.43      998.78     19.83 o
  -6   1   3       32.46       36.26      4.54 o
  -5   1   3      138.64      149.74      6.32 o
  -4   1   3      155.76      147.36      5.13 o
  -3   1   3       40.51       46.43      3.96 o
  -2   1   3      216.84      238.51     15.30 o
  -1   1   3     1173.88     1109.15     16.25 o
   0   1   3     3112.40     3309.90     34.97 o
   1   1   3      886.65      897.29     19.22 o
   2   1   3        8.14        8.59      1.69 o
   3   1   3      228.26      234.40      4.32 o
   4   1   3       19.38       21.25      2.57 o
   5   1   3       51.43       50.47      3.70 o
   6   1   3       25.04       23.50      3.83 o
   7   1   3       72.17       60.20      4.54 o
   8   1   3      185.06      168.97      7.86 o
   9   1   3        7.82       10.08      6.58 o
  10   1   3        0.02        3.79      6.17 o
  11   1   3       15.88       36.37     23.39 o
  12   1   3        6.63       10.46     31.63 o
 -12   2   3        1.69       -4.98     32.18 o
 -11   2   3        4.74        5.52     10.70 o
 -10   2   3        0.08        1.26     24.78 o
  -9   2   3       17.95       18.44      7.02 o
  -8   2   3     1032.98     1052.72     14.18 o
  -7   2   3      121.42      130.00      5.26 o
  -6   2   3      123.23      140.90      8.78 o
  -5   2   3       17.27       23.71      5.92 o
  -4   2   3       14.57        9.20      5.86 o
  -3   2   3      468.41      515.56      8.12 o
  -2   2   3      315.34      320.07     10.29 o
  -1   2   3     1549.06     1496.55     18.64 o
   0   2   3      472.76      509.86     13.57 o
   1   2   3      259.65      285.92     10.49 o
   2   2   3       24.29       29.39      3.20 o
   3   2   3      188.96      208.39      4.89 o
   4   2   3       51.58       48.69      2.56 o
   5   2   3        4.63        7.34      2.33 o
   6   2   3       58.86       68.17      5.36 o
   7   2   3       55.38       65.66      4.77 o
   8   2   3        0.69        4.01      4.12 o
   9   2   3       48.17       47.86     11.10 o
  10   2   3       37.04       48.56     24.35 o
  11   2   3        8.68       21.57     23.77 o
 -13   3   3        4.18        4.66    736.55 o
 -12   3   3       27.69       20.78     23.38 o
 -11   3   3        4.59        9.11      8.90 o
 -10   3   3        0.03        6.17      3.84 o
  -9   3   3      261.91      289.28      8.24 o
  -8   3   3      207.15      215.80      7.25 o
  -7   3   3        1.56        0.82      1.98 o
  -6   3   3        3.38        4.99      3.37 o
  -5   3   3      127.81      109.48      6.91 o
  -4   3   3      130.87      121.83      6.69 o
  -3   3   3       19.77       21.16      5.28 o
  -2   3   3       81.56       80.29      8.55 o
  -1   3   3      270.46      273.06     10.56 o
   0   3   3       55.28       61.93      8.31 o
   1   3   3       31.75       16.27      7.32 o
   2   3   3      326.12      359.96      8.49 o
   3   3   3      172.00      177.31      7.76 o
   4   3   3       10.31       10.21      4.09 o
   5   3   3       69.64       66.37      3.91 o
   6   3   3        8.86        7.88      6.13 o
   7   3   3        2.39        3.16      3.50 o
   8   3   3       63.03       58.40      7.44 o
   9   3   3        0.06       -0.84      2.50 o
  10   3   3       16.23       44.30     27.01 o
  11   3   3        0.13       18.07     25.08 o
 -13   4   3        0.39       -1.26     13.23 o
 -12   4   3        6.17        6.96     14.51 o
 -11   4   3        9.01        7.77     13.61 o
 -10   4   3        0.29        4.44      7.72 o
  -9   4   3       56.30       67.73      5.96 o
  -8   4   3      301.74      313.97      8.57 o
  -7   4   3      123.39      136.41      5.79 o
  -6   4   3       11.14        5.72      6.47 o
  -5   4   3       85.67       94.63      6.59 o
  -4   4   3       32.34       41.22      3.82 o
  -3   4   3      480.59      501.21     21.17 o
  -2   4   3       69.76       55.79      8.52 o
  -1   4   3       50.18       53.57      7.45 o
   0   4   3       73.23       77.31      7.93 o
   1   4   3      694.32      738.77     12.37 o
   2   4   3        0.01       -1.10      4.69 o
   3   4   3        9.78        9.93      5.39 o
   4   4   3        1.80        2.43      2.99 o
   5   4   3        0.04        3.08      2.71 o
   6   4   3      147.81      154.89      6.45 o
   7   4   3        2.72        4.91      5.66 o
   8   4   3       23.88       22.33     10.41 o
   9   4   3        0.42        7.60     22.59 o
  10   4   3        4.32       15.61     24.38 o
  11   4   3        0.16        0.28      1.79 o
 -14   5   3        2.81        9.97     29.84 o
 -13   5   3        0.16        4.14     21.37 o
 -12   5   3       39.50       50.56     15.54 o
 -11   5   3       21.94       16.68     12.19 o
 -10   5   3        1.46       -0.02      3.17 o
  -9   5   3        4.61        7.93     10.39 o
  -8   5   3       34.51       27.14      7.08 o
  -7   5   3        0.57        0.58      6.79 o
  -6   5   3       53.03       50.94      5.23 o
  -5   5   3      159.34      167.31      6.27 o
  -4   5   3       24.84       27.23      3.93 o
  -3   5   3      209.77      243.25     20.56 o
  -2   5   3       15.16       12.78      7.43 o
  -1   5   3       94.49       97.17      8.49 o
   0   5   3      139.53      159.62     24.73 o
   1   5   3       41.77       45.17      6.94 o
   2   5   3        2.30        7.80      3.11 o
   3   5   3       53.62       44.90      3.59 o
   4   5   3       81.51       73.98      3.51 o
   5   5   3        9.14        6.51      5.09 o
   6   5   3       15.77       15.50      9.32 o
   7   5   3        0.34        3.86      9.23 o
   8   5   3       35.43       41.40     11.48 o
   9   5   3        9.48        9.14     21.34 o
  10   5   3        2.25        7.82     31.68 o
 -13   6   3        2.88       -5.82     44.79 o
 -12   6   3        3.49       14.80     17.20 o
 -11   6   3       63.32       68.91     13.97 o
 -10   6   3       11.55       11.92     10.05 o
  -9   6   3       62.67       56.64      9.93 o
  -8   6   3       30.92       40.68     12.29 o
  -7   6   3       19.51       16.58      3.61 o
  -6   6   3      149.61      143.89      5.69 o
  -5   6   3      185.08      177.78      7.40 o
  -4   6   3      138.99      122.18      4.86 o
  -3   6   3      135.93      133.22      6.46 o
  -2   6   3       37.43       28.69      5.27 o
  -1   6   3       20.61       30.84      4.53 o
   0   6   3        3.20        1.60      4.18 o
   1   6   3      353.61      374.97      8.42 o
   2   6   3      103.34       90.78      6.08 o
   3   6   3       27.69       29.36      4.16 o
   4   6   3        5.21        2.83      2.50 o
   5   6   3       49.14       37.10     15.39 o
   6   6   3        4.29        1.80      3.54 o
   7   6   3        0.05        2.06      7.97 o
   8   6   3        0.00        3.45      7.58 o
   9   6   3        0.78       12.44     22.41 o
  10   6   3       23.09       59.17     31.34 o
 -13   7   3        4.70       27.07     31.80 o
 -12   7   3        7.20       11.58     14.35 o
 -11   7   3        1.35        5.51     15.36 o
 -10   7   3       52.98       69.19     12.04 o
  -9   7   3        1.18        1.60     28.98 o
  -8   7   3       33.03       32.62     14.15 o
  -7   7   3       11.21       12.68     13.28 o
  -6   7   3        1.59        0.74      4.53 o
  -5   7   3       41.20       52.28      4.39 o
  -4   7   3        2.57        1.56      4.11 o
  -3   7   3      135.36      126.01      7.24 o
  -2   7   3       21.32       16.66      4.88 o
  -1   7   3        2.05       -0.33      2.33 o
   0   7   3       30.69       36.13      6.77 o
   1   7   3        1.72       -2.72     63.09 o
   2   7   3      185.08      176.10      8.03 o
   3   7   3        4.71       11.84      7.21 o
   4   7   3       38.81       33.18     13.69 o
   5   7   3        1.81       -1.80      9.03 o
   6   7   3       18.73       20.25     11.18 o
   7   7   3        1.77        6.47      8.32 o
   8   7   3       14.35       18.10     15.86 o
   9   7   3        5.75       15.96     42.68 o
 -13   8   3        1.71        6.41    131.21 o
 -12   8   3        6.72        9.95     16.00 o
 -11   8   3        0.27        8.72     11.88 o
 -10   8   3       11.02       19.91     14.52 o
  -9   8   3       11.66       14.17     19.74 o
  -8   8   3       14.83       19.71     15.33 o
  -7   8   3        0.56       -5.33     15.73 o
  -6   8   3        0.03        0.95      9.43 o
  -5   8   3      113.16      112.94     14.33 o
  -4   8   3       12.87       12.29      7.53 o
  -3   8   3       35.15       40.88      7.51 o
  -2   8   3       15.83       16.02      6.74 o
  -1   8   3        0.58       -0.49      4.98 o
   0   8   3        2.85        4.21      8.02 o
   1   8   3       43.32       57.24      7.49 o
   2   8   3      112.01      114.73      9.98 o
   3   8   3        0.30        2.96      7.26 o
   4   8   3        8.41        8.46     10.23 o
   5   8   3        0.01        5.81      8.94 o
   6   8   3       11.95       18.14     12.90 o
   7   8   3        4.41       10.04     11.96 o
   8   8   3        9.68       12.74     26.42 o
 -13   9   3        0.13        3.38     36.94 o
 -12   9   3        7.03        5.13     12.87 o
 -11   9   3       53.23       69.98     18.22 o
 -10   9   3       22.71       27.50     20.51 o
  -9   9   3        0.65        2.92      7.25 o
  -8   9   3        0.11       -3.29      6.74 o
  -7   9   3       17.89       23.08      9.20 o
  -6   9   3       71.70       70.27      9.16 o
  -5   9   3       90.48       89.54     15.76 o
  -4   9   3        1.99       -1.23      6.13 o
  -3   9   3      411.17      391.00     13.51 o
  -2   9   3        6.80       11.12      7.84 o
  -1   9   3       11.87       15.10      9.58 o
   0   9   3       84.24       87.23      8.40 o
   1   9   3        1.65        5.76      5.83 o
   2   9   3       91.79       77.07     10.08 o
   4   9   3        5.46       17.38     12.24 o
   5   9   3        3.93       -1.17      3.90 o
   6   9   3        0.80        6.44     15.71 o
   7   9   3        0.12        4.12     20.06 o
   8   9   3        1.57        7.13     10.40 o
 -12  10   3        1.62        2.99     35.75 o
 -11  10   3        7.49       14.76     22.82 o
 -10  10   3       19.28       19.64     22.37 o
  -9  10   3        0.29       -0.28      1.45 o
  -8  10   3        1.84        9.79     21.31 o
  -7  10   3       19.96       17.94     13.18 o
  -6  10   3       17.46       24.26      9.83 o
  -5  10   3       35.49       32.09      9.94 o
  -4  10   3       51.32       46.74      9.13 o
  -3  10   3        0.81        8.88      8.28 o
  -2  10   3        7.60        7.27      9.28 o
  -1  10   3        5.20        6.48     12.74 o
   0  10   3       13.31       -0.24      6.46 o
   1  10   3        5.84       22.24     13.76 o
   2  10   3        0.44       10.51     13.48 o
   3  10   3       17.36       18.19     19.44 o
   4  10   3       12.22        0.77      8.34 o
   5  10   3        0.14        2.74     12.40 o
   6  10   3        7.65        1.38      4.74 o
   7  10   3        0.03        8.09     22.40 o
 -11  11   3        1.57        0.73      4.66 o
 -10  11   3        1.19        3.33      9.41 o
  -9  11   3        0.00        1.10      2.53 o
  -8  11   3        4.58        4.49     27.53 o
  -7  11   3        0.86       -0.24      8.62 o
  -6  11   3        0.06       10.13     14.22 o
  -5  11   3        1.07        5.03     14.77 o
  -4  11   3       10.98       37.76     10.24 o
  -3  11   3       24.41       39.22      9.89 o
  -2  11   3        1.30        9.62      8.84 o
  -1  11   3       25.06       24.07      9.26 o
   0  11   3        1.26        2.94     11.48 o
   1  11   3       38.67       49.26     12.05 o
   2  11   3        5.29        0.61      3.75 o
   3  11   3        1.95       11.32     21.36 o
   4  11   3       50.48       61.53     18.35 o
   5  11   3       42.31       68.47     19.29 o
   6  11   3        2.46       20.91     21.80 o
 -10  12   3        1.44       12.15     26.08 o
  -9  12   3        0.18       14.74     33.66 o
  -8  12   3        3.56       10.25     24.71 o
  -7  12   3        0.33        4.00      9.50 o
  -6  12   3       16.36       24.99     11.09 o
  -5  12   3        6.61       13.40     12.78 o
  -4  12   3       13.01       32.04     11.94 o
  -3  12   3       44.13       44.36     12.49 o
  -2  12   3       27.85       23.39     12.63 o
  -1  12   3        3.93        1.68     10.91 o
   0  12   3        9.10        6.11     12.96 o
   1  12   3        7.48       10.90     21.96 o
   2  12   3        1.00        1.96     17.07 o
   3  12   3       14.87        5.31     26.21 o
   4  12   3        3.34        1.85     19.54 o
   5  12   3        4.01        9.43     26.78 o
  -8  13   3       25.91       42.58     26.39 o
  -7  13   3       10.08        9.48     37.08 o
  -6  13   3        9.18       17.89     14.04 o
  -5  13   3       10.03       20.07     11.54 o
  -4  13   3       36.62       47.41     12.66 o
  -3  13   3        0.03        0.62     29.58 o
  -2  13   3        7.55        4.56      6.28 o
  -1  13   3        2.46       11.85     15.99 o
   0  13   3        7.43       20.61     14.67 o
   1  13   3       14.73       22.77     21.09 o
   2  13   3       11.45       13.62     24.12 o
   3  13   3        0.16        4.86     31.15 o
  -8  14   3        0.35       20.09     33.34 o
  -7  14   3        0.16       -7.66     29.83 o
  -6  14   3        2.13        4.72     16.78 o
  -5  14   3        0.01        4.33     18.02 o
  -4  14   3       20.27       24.22     21.09 o
  -3  14   3        4.54       15.93     26.72 o
  -2  14   3        0.04        3.02     12.43 o
  -1  14   3        1.73        0.43      3.55 o
   0  14   3        6.76        8.88     24.66 o
   1  14   3        4.12       15.79     23.26 o
  -7  15   3        1.16       -6.82     44.20 o
  -6  15   3        0.01       12.93     19.13 o
  -5  15   3        3.73       -1.75      7.81 o
  -4  15   3       11.79        6.68     35.69 o
  -3  15   3        6.01        5.25     18.41 o
  -2  15   3       16.08       19.76     31.89 o
   2 -15   4        2.82        1.99     24.92 o
   3 -15   4        0.20       -9.98     42.69 o
   4 -15   4        2.34        3.88     60.19 o
  -1 -14   4        5.37        0.53      1.53 o
   0 -14   4        2.83        6.29     23.20 o
   1 -14   4        2.31       -3.48     59.47 o
   2 -14   4        1.94       10.11     24.78 o
   3 -14   4        7.66       22.23     25.40 o
   4 -14   4        8.95       27.39     17.40 o
   5 -14   4        0.12       -4.10     13.15 o
   6 -14   4        1.01       -8.49     18.92 o
   7 -14   4        2.89        4.17      9.21 o
  -4 -13   4        0.05        3.89     27.75 o
  -3 -13   4        1.72        8.32     18.80 o
  -2 -13   4       21.89       44.95     24.29 o
  -1 -13   4        0.51       10.71     24.61 o
   0 -13   4        0.51        1.52      6.05 o
   1 -13   4       44.96       59.94     25.13 o
   3 -13   4       17.54       32.46     12.02 o
   4 -13   4        0.46        6.49     10.03 o
   5 -13   4        6.64        0.34     23.99 o
   6 -13   4        3.40        2.42      5.07 o
   7 -13   4        3.54        0.33     16.64 o
   8 -13   4        0.94        6.32     23.73 o
  -5 -12   4        0.41        0.17      9.17 o
  -4 -12   4        4.40        4.11     36.95 o
  -3 -12   4        0.01       10.20     26.78 o
  -2 -12   4       13.66       26.51     20.49 o
  -1 -12   4        1.19       15.21     13.87 o
   0 -12   4        0.28       -3.73   1002.74 o
   1 -12   4        3.14       15.34     18.87 o
   2 -12   4        4.43        9.09      9.14 o
   3 -12   4        0.44        2.24      9.88 o
   4 -12   4        0.97        1.97      8.82 o
   5 -12   4        2.91        4.77     10.22 o
   6 -12   4        0.18        4.92     12.81 o
   7 -12   4        0.89       -4.55     10.34 o
   8 -12   4       16.96       34.41     16.72 o
  -7 -11   4        2.13       29.70     37.58 o
  -6 -11   4        0.61       11.48     17.40 o
  -5 -11   4        1.07       14.02     14.13 o
  -4 -11   4        1.52       -3.08     26.59 o
  -3 -11   4        0.87        8.66     19.29 o
  -2 -11   4        1.40       -0.27      1.15 o
  -1 -11   4        8.96       15.43     16.52 o
   0 -11   4        2.79        0.87      3.80 o
   1 -11   4        0.00        3.37      6.18 o
   2 -11   4       44.22       48.16      9.06 o
   3 -11   4        4.49        4.08      5.90 o
   4 -11   4        8.04       13.49      9.29 o
   5 -11   4        2.33       -2.02      3.77 o
   6 -11   4       28.76       45.24     14.29 o
   7 -11   4        9.22        2.92     17.12 o
   8 -11   4        0.42       24.27     16.28 o
   9 -11   4       33.22       45.36     17.99 o
  -8 -10   4        5.89       14.00     15.64 o
  -7 -10   4        0.00        2.13     12.40 o
  -6 -10   4       24.75       33.58     17.23 o
  -5 -10   4       12.74       15.22     13.11 o
  -4 -10   4        7.73        0.08      3.69 o
  -3 -10   4       65.36       66.42     14.23 o
  -2 -10   4       12.62       12.92     10.83 o
  -1 -10   4       45.97       53.05      6.64 o
   0 -10   4        2.65        5.53      6.07 o
   1 -10   4       60.89       59.23      7.35 o
   2 -10   4      128.60      129.23      7.88 o
   3 -10   4        7.40        5.31      8.25 o
   4 -10   4        5.68        2.10      3.79 o
   5 -10   4       10.48       14.75      7.64 o
   6 -10   4        0.08        1.55      3.57 o
   7 -10   4        1.87        2.03      9.21 o
   8 -10   4       44.88       49.94     14.92 o
   9 -10   4       26.02       22.89     16.57 o
  10 -10   4        0.17       11.75     20.71 o
  -9  -9   4        1.62       -1.14     28.26 o
  -8  -9   4        2.83        2.05     12.85 o
  -7  -9   4        3.09       11.63     21.84 o
  -6  -9   4       21.85       31.98     14.37 o
  -5  -9   4       38.27       45.35     12.03 o
  -4  -9   4        1.53        9.06     28.62 o
  -3  -9   4       61.76       68.14     12.92 o
  -2  -9   4       13.96       19.85      6.44 o
  -1  -9   4       28.40       21.93      5.86 o
   0  -9   4       52.65       52.23      6.50 o
   1  -9   4       31.21       26.05      5.88 o
   2  -9   4        1.07        0.28      3.87 o
   3  -9   4        1.00        0.59      1.73 o
   4  -9   4       77.15       73.66      5.38 o
   5  -9   4       39.96       48.55      7.82 o
   6  -9   4       18.66       25.12      7.53 o
   7  -9   4        1.81       -1.16     10.85 o
   8  -9   4        0.36       18.00     11.49 o
   9  -9   4        2.44       25.96     18.14 o
  10  -9   4        2.53        4.19     24.97 o
 -10  -8   4        0.89       -2.64     35.42 o
  -9  -8   4       11.09       12.74     14.69 o
  -8  -8   4        9.56       34.73     15.85 o
  -7  -8   4       39.78       46.53     15.07 o
  -6  -8   4       25.23       19.79     13.13 o
  -5  -8   4       11.85       16.74     10.60 o
  -4  -8   4        6.26        7.03      9.04 o
  -3  -8   4       57.50       63.61     14.64 o
  -2  -8   4       62.02       91.43     18.30 o
  -1  -8   4      211.79      239.41      7.87 o
   0  -8   4       15.37       17.90      5.24 o
   1  -8   4       17.98       20.80      4.81 o
   2  -8   4       27.11       20.49      4.46 o
   3  -8   4       13.58       11.04      4.11 o
   4  -8   4      218.22      228.55      6.15 o
   5  -8   4       74.99       77.38      6.53 o
   6  -8   4        0.96        3.23      5.33 o
   7  -8   4       13.91       10.52     11.53 o
   8  -8   4        4.97        5.90     11.60 o
   9  -8   4        7.42        7.31     12.04 o
  10  -8   4        2.49       12.05     15.43 o
  11  -8   4        6.63       22.22     17.91 o
 -10  -7   4        1.12       15.78     16.52 o
  -9  -7   4       40.21       67.07     16.66 o
  -8  -7   4        0.90       -1.16      8.12 o
  -7  -7   4        0.00        9.46     11.86 o
  -6  -7   4        5.16        2.78      5.38 o
  -5  -7   4       18.74       13.32     11.40 o
  -4  -7   4        0.63       -1.59     12.30 o
  -3  -7   4      407.24      373.58      7.60 o
  -2  -7   4       56.04       49.92      5.47 o
  -1  -7   4       14.44        8.64      4.20 o
   0  -7   4        0.05        0.12      0.99 o
   1  -7   4        9.54        5.94      6.31 o
   2  -7   4      111.04      102.58      4.96 o
   3  -7   4       98.49       90.73      4.90 o
   4  -7   4      381.47      381.13      9.87 o
   5  -7   4       59.40       63.78      5.92 o
   6  -7   4      155.12      166.80     10.61 o
   7  -7   4        3.64        8.40     10.10 o
   8  -7   4        5.55        0.77      2.25 o
   9  -7   4        0.45        8.54     15.20 o
  10  -7   4        9.09       22.29     21.53 o
  11  -7   4        0.49       17.74     17.20 o
 -11  -6   4       49.78       79.13     33.72 o
 -10  -6   4       13.31       19.97     34.65 o
  -9  -6   4        1.00       10.54     12.24 o
  -8  -6   4        1.42       -1.61      6.88 o
  -7  -6   4       10.21       15.32     10.93 o
  -6  -6   4       48.23       41.04      9.39 o
  -5  -6   4       23.96       17.33      7.36 o
  -4  -6   4      270.55      240.39     17.19 o
  -3  -6   4      692.72      664.47     15.82 o
  -2  -6   4      108.43      107.04      5.27 o
  -1  -6   4      109.74      129.14      5.42 o
   0  -6   4       75.60       79.50      5.27 o
   1  -6   4        0.00       -0.89      3.79 o
   2  -6   4       47.87       42.81      4.23 o
   3  -6   4      123.73      128.95      4.12 o
   4  -6   4       65.80       68.97      5.34 o
   5  -6   4       88.46       84.95      7.09 o
   6  -6   4        4.86        3.91      4.17 o
   7  -6   4       89.38       81.31      9.14 o
   8  -6   4       22.38       23.80     13.02 o
   9  -6   4        7.59        2.81      6.91 o
  10  -6   4        0.23        4.68     16.35 o
  11  -6   4        0.05       10.71     28.88 o
  12  -6   4       12.24       30.97     17.91 o
 -11  -5   4       65.95       74.77     28.30 o
 -10  -5   4        6.37       15.81     21.24 o
  -9  -5   4        0.69       -0.18      2.24 o
  -8  -5   4        0.11       -4.32      8.55 o
  -7  -5   4        0.07        0.66      4.85 o
  -6  -5   4       33.43       31.25      8.71 o
  -5  -5   4       12.43       13.11      2.86 o
  -4  -5   4       28.76       31.10      8.86 o
  -3  -5   4      859.70      888.17     28.26 o
  -2  -5   4       35.31       25.76      4.87 o
  -1  -5   4      550.79      570.61     24.15 o
   0  -5   4       82.44       77.00      4.83 o
   1  -5   4       57.25       58.79      4.02 o
   2  -5   4       14.69       19.87      3.45 o
   3  -5   4      131.48      130.61      3.90 o
   4  -5   4        0.22        0.19      1.94 o
   5  -5   4       30.52       30.97      3.92 o
   6  -5   4       26.41       23.05      4.73 o
   7  -5   4        6.24        2.09      3.54 o
   8  -5   4        8.45        1.26      4.65 o
   9  -5   4        5.45        6.75     11.82 o
  10  -5   4        4.97        7.59     12.32 o
  11  -5   4       18.37       14.02     12.65 o
  12  -5   4        1.26        8.35     13.81 o
 -12  -4   4        2.46       38.56     29.61 o
 -11  -4   4       17.18       27.99     23.74 o
 -10  -4   4        7.81       15.85     24.76 o
  -9  -4   4        3.97        9.23     12.40 o
  -8  -4   4       26.74       32.55      9.78 o
  -7  -4   4       17.12        8.55      8.68 o
  -6  -4   4      167.40      178.68     21.02 o
  -5  -4   4       69.13       63.25      3.81 o
  -4  -4   4      364.74      363.88      6.97 o
  -3  -4   4        2.33        0.28      3.47 o
  -2  -4   4      277.31      285.79      7.55 o
  -1  -4   4       13.66       17.69      3.87 o
   0  -4   4       50.07       48.52      5.37 o
   1  -4   4      173.88      177.46      5.63 o
   2  -4   4      345.68      366.98      8.54 o
   3  -4   4      573.96      548.20     13.05 o
   4  -4   4       28.61       32.86      4.03 o
   5  -4   4        0.12        0.18      0.57 o
   6  -4   4        0.38       -1.02      5.86 o
   7  -4   4        1.23       -4.82      7.46 o
   8  -4   4       28.61       20.95      7.67 o
   9  -4   4        3.02        7.29      7.88 o
  10  -4   4        0.06        0.32      5.96 o
  11  -4   4       13.95        7.64     14.17 o
  12  -4   4        1.00       -0.33      2.79 o
 -12  -3   4        0.84       13.94     36.92 o
 -11  -3   4       28.45       42.65     28.10 o
 -10  -3   4        3.26       19.47     20.24 o
  -9  -3   4        9.72        2.08      5.65 o
  -8  -3   4        1.29        6.55      7.48 o
  -7  -3   4      110.31      101.05      8.74 o
  -6  -3   4        2.55        5.71      5.54 o
  -5  -3   4        5.95        5.83      3.76 o
  -4  -3   4       42.53       48.18      6.20 o
  -3  -3   4       93.37       86.53      5.64 o
  -2  -3   4      158.41      194.63      9.01 o
  -1  -3   4      158.16      158.57      6.46 o
   0  -3   4     1125.04     1234.74     11.23 o
   1  -3   4      280.09      319.17     14.99 o
   2  -3   4      328.89      341.80      5.56 o
   3  -3   4      195.80      183.51      4.45 o
   4  -3   4       49.30       46.16      3.57 o
   5  -3   4      262.59      256.33      5.20 o
   6  -3   4       28.36       29.49      2.45 o
   7  -3   4       23.43       22.38      3.96 o
   8  -3   4       27.70       27.83      9.67 o
   9  -3   4        2.74        9.63     13.11 o
  10  -3   4        0.49        5.95     13.05 o
  11  -3   4        0.14        0.14      1.67 o
  12  -3   4        2.15        1.96      9.65 o
 -12  -2   4        4.59       16.83     20.71 o
 -11  -2   4        0.41       -2.07    365.97 o
 -10  -2   4       12.50       25.32     20.89 o
  -9  -2   4       17.96       13.97     10.71 o
  -8  -2   4      105.88       95.74      9.57 o
  -7  -2   4      265.38      253.51     11.23 o
  -6  -2   4       10.29        4.34     18.36 o
  -5  -2   4       25.81       19.87      5.97 o
  -4  -2   4        0.21       -3.05     12.30 o
  -3  -2   4       85.36       77.98      7.72 o
  -2  -2   4     1257.70     1371.99     17.87 o
  -1  -2   4       71.93       84.47      8.94 o
   0  -2   4       59.50       66.50      4.61 o
   1  -2   4      165.15      162.69      5.11 o
   2  -2   4     1248.60     1297.86     12.40 o
   3  -2   4      892.97      919.94     14.33 o
   4  -2   4       34.41       49.37      4.39 o
   5  -2   4        1.72        1.07      1.55 o
   6  -2   4        3.33        2.32      3.18 o
   7  -2   4        0.54        0.58      1.62 o
   8  -2   4       71.33       61.02      9.02 o
   9  -2   4        3.59        7.05     11.33 o
  10  -2   4        3.50        1.67     28.36 o
  11  -2   4        0.26       -2.10      8.09 o
  12  -2   4        0.08       -2.30     50.25 o
 -13  -1   4        0.92        8.46     31.11 o
 -12  -1   4        0.58       13.61     24.65 o
 -11  -1   4       54.02       61.69     14.49 o
 -10  -1   4        0.00        5.42     11.06 o
  -9  -1   4        1.03        0.71      3.21 o
  -8  -1   4        2.60       -0.22      8.53 o
  -7  -1   4      130.32      131.61      8.82 o
  -6  -1   4        8.52        1.26      2.85 o
  -5  -1   4       25.94       23.81      6.19 o
  -4  -1   4       50.87       40.95      7.81 o
  -3  -1   4      455.42      423.13     11.14 o
  -2  -1   4      387.33      378.83      7.25 o
  -1  -1   4       11.05       21.90      5.50 o
   0  -1   4      155.36      173.40      6.61 o
   1  -1   4      345.13      346.91      6.37 o
   2  -1   4       84.02       89.73      3.06 o
   3  -1   4      918.99      882.66     17.86 o
   4  -1   4      142.22      140.79      4.19 o
   5  -1   4       67.78       70.08      4.70 o
   6  -1   4        2.72        0.53      1.90 o
   7  -1   4       42.86       43.53      4.32 o
   8  -1   4       21.66       18.20      8.74 o
   9  -1   4        1.65        0.29      8.91 o
  10  -1   4        5.18        3.12     13.20 o
  11  -1   4        0.31        0.21      2.98 o
 -13   0   4        2.25       -9.75     23.29 o
 -12   0   4        2.56       17.20     16.23 o
 -11   0   4        0.25        8.09     10.36 o
 -10   0   4       13.52       10.05     13.79 o
  -9   0   4       12.83        9.81      7.36 o
  -8   0   4        3.91        2.02      5.47 o
  -7   0   4       19.56       20.48      6.50 o
  -6   0   4      106.71       87.33      8.29 o
  -5   0   4       30.86       15.84      7.88 o
  -4   0   4      401.95      467.94     11.84 o
  -3   0   4       40.58       44.30      4.05 o
  -2   0   4      276.88      263.18      5.67 o
  -1   0   4      848.31      895.99     13.07 o
   0   0   4     1258.90     1227.56      9.47 o
   1   0   4      898.16      918.96      6.11 o
   2   0   4        7.02        4.53      2.40 o
   3   0   4        1.22        2.37      3.12 o
   4   0   4       86.78      100.30      3.70 o
   5   0   4      288.25      295.35      6.80 o
   6   0   4       75.93       76.49      5.51 o
   7   0   4        0.02        0.10      5.86 o
   8   0   4        0.48        3.95      5.49 o
   9   0   4        1.12        2.54      4.07 o
  10   0   4       11.26       13.28      8.94 o
 -12   1   4        0.16        1.10      5.94 o
 -11   1   4       20.33       28.80     13.91 o
 -10   1   4        6.37        4.78      5.19 o
  -9   1   4      125.02      139.29      8.56 o
  -8   1   4        2.63        5.86      8.37 o
  -7   1   4      146.56      137.33     13.72 o
  -6   1   4      636.56      604.66     12.92 o
  -5   1   4      234.15      259.72      8.22 o
  -4   1   4       11.82       12.64      4.61 o
  -3   1   4       97.52      126.69      4.19 o
  -2   1   4       22.97       19.47      3.09 o
  -1   1   4     1378.17     1375.99     20.00 o
   0   1   4      130.51      119.59      4.16 o
   1   1   4      111.48      123.95      3.67 o
   2   1   4       18.24       18.18      2.29 o
   3   1   4       57.37       50.54      3.85 o
   4   1   4       37.59       34.83      4.00 o
   5   1   4       40.55       45.22      4.12 o
   6   1   4       83.17       75.32      4.88 o
   7   1   4        2.95        5.43      4.55 o
   8   1   4       15.73       20.52      7.06 o
   9   1   4        1.32        7.15     13.73 o
  10   1   4        0.59        4.11     20.89 o
  11   1   4        0.49       -0.53      2.69 o
 -12   2   4        0.22       -0.26     19.43 o
 -11   2   4        0.03       19.06     18.17 o
 -10   2   4       10.02       10.77      8.07 o
  -9   2   4       30.55       38.71      6.32 o
  -8   2   4       96.82      100.07     10.58 o
  -7   2   4       23.65       24.43      6.39 o
  -6   2   4       28.75       79.69      8.23 o
  -5   2   4      117.77      108.54      8.99 o
  -4   2   4       67.91       82.05      9.41 o
  -3   2   4      275.92      323.43      5.86 o
  -2   2   4       16.27       13.53      7.36 o
  -1   2   4      129.53      131.79      9.11 o
   0   2   4      263.32      290.82     11.42 o
   1   2   4        1.54        2.17      9.38 o
   2   2   4       66.12       62.68      8.55 o
   3   2   4      617.50      652.30      9.53 o
   4   2   4       12.85        8.83      4.54 o
   5   2   4       49.08       48.55      3.70 o
   6   2   4        6.18        3.40      3.54 o
   7   2   4       52.38       56.02      5.38 o
   8   2   4       35.28       39.55      7.55 o
   9   2   4       36.64       45.40     19.59 o
  10   2   4        0.00       -3.81     25.69 o
  11   2   4       14.75       11.19     30.57 o
 -13   3   4        1.96       -8.64     29.45 o
 -12   3   4        2.26        5.87     17.18 o
 -11   3   4        2.17        3.42      7.73 o
 -10   3   4       36.86       36.69      7.99 o
  -9   3   4       92.99       89.18      6.73 o
  -8   3   4      223.39      230.60      7.64 o
  -7   3   4       59.60       53.62      6.54 o
  -6   3   4       94.28       77.59     12.20 o
  -5   3   4      278.42      275.64     10.70 o
  -4   3   4       31.32       48.74     10.30 o
  -3   3   4      143.88      141.44      6.06 o
  -2   3   4        2.55        8.41      6.06 o
  -1   3   4        0.02        6.81      6.79 o
   0   3   4       16.53       23.47      7.81 o
   1   3   4     1094.93     1250.48     22.35 o
   2   3   4      783.03      788.64     10.22 o
   3   3   4        8.68        5.35      4.97 o
   4   3   4        0.36       -4.31      5.52 o
   5   3   4        0.36       -2.48      2.98 o
   6   3   4        2.85        0.85      1.89 o
   7   3   4        0.62        3.87      7.32 o
   8   3   4       69.83       84.08     10.23 o
   9   3   4        8.09        4.57     26.30 o
  10   3   4       33.91       44.33     28.79 o
  11   3   4        7.27       26.76     29.34 o
 -13   4   4        0.47       -1.23      4.75 o
 -12   4   4        8.38        0.85      5.86 o
 -11   4   4        0.16       11.35     14.57 o
 -10   4   4       30.96       40.55     11.01 o
  -9   4   4      198.57      204.45      9.49 o
  -8   4   4        4.46        5.97      3.44 o
  -7   4   4       29.41       32.19      4.96 o
  -6   4   4       41.21       44.34      8.41 o
  -5   4   4      167.18      143.32      8.30 o
  -4   4   4      114.13      117.62      8.89 o
  -3   4   4      585.75      581.68     13.75 o
  -2   4   4       11.55       16.82      6.24 o
  -1   4   4      675.18      719.61     16.74 o
   0   4   4      354.86      389.35     13.63 o
   1   4   4      358.94      342.41     10.01 o
   2   4   4        7.03        7.23      3.70 o
   3   4   4       22.24       28.34      5.61 o
   4   4   4       11.37       10.69      5.11 o
   5   4   4       10.90        8.60      2.36 o
   6   4   4      141.01      151.67      8.32 o
   7   4   4      128.45      129.96     12.02 o
   8   4   4        5.29       13.31     10.86 o
   9   4   4        0.21        7.21     14.20 o
  10   4   4       54.12       74.07     30.55 o
 -14   5   4        0.22      -10.92     70.50 o
 -13   5   4        3.14       21.04     28.14 o
 -12   5   4        5.61        7.40      9.05 o
 -11   5   4       85.38       95.22     13.57 o
 -10   5   4       34.69       41.60     10.78 o
  -9   5   4       22.86       17.69      9.36 o
  -8   5   4       80.19       72.09      6.11 o
  -7   5   4      112.27      101.31      5.80 o
  -6   5   4      139.38      137.33      8.46 o
  -5   5   4        5.08        8.03      6.14 o
  -4   5   4       85.49       85.61      8.08 o
  -3   5   4      120.10      135.32      8.85 o
  -2   5   4      207.01      232.23     11.02 o
  -1   5   4       22.87       24.51      7.93 o
   0   5   4       22.53       27.35      7.93 o
   1   5   4       78.36       70.64      7.54 o
   2   5   4      124.68      119.09      8.50 o
   3   5   4       33.14       29.49      6.28 o
   4   5   4       12.95       14.26      3.90 o
   5   5   4       11.94       10.34      7.07 o
   6   5   4        0.98        3.76     11.58 o
   7   5   4       26.44       23.23     13.14 o
   8   5   4        4.12       13.62     12.39 o
   9   5   4       14.10       10.07     73.30 o
  10   5   4        0.67       12.94     49.71 o
 -13   6   4       20.09       19.65     30.45 o
 -12   6   4        0.24       -2.25     15.32 o
 -11   6   4       41.50       49.06     15.02 o
 -10   6   4        3.53       -0.51      4.40 o
  -9   6   4        3.39        2.63      8.33 o
  -8   6   4       47.67       42.74      8.84 o
  -7   6   4        5.99        9.08      5.46 o
  -6   6   4       33.95       35.09      5.82 o
  -5   6   4       27.16       22.38      5.62 o
  -4   6   4       36.33       34.25      7.27 o
  -3   6   4       25.54       10.79      6.72 o
  -2   6   4        1.05       -1.58      2.59 o
  -1   6   4       46.26       46.11      9.20 o
   0   6   4      227.60      210.91     23.25 o
   1   6   4      328.75      338.99     10.88 o
   2   6   4      102.27       99.92      6.09 o
   3   6   4       32.91       35.35      5.27 o
   4   6   4        4.18        5.47      7.71 o
   5   6   4        0.36        3.27     10.02 o
   6   6   4        0.80        2.77     24.01 o
   7   6   4       16.67       12.50     10.99 o
   8   6   4        0.36        1.64      6.40 o
   9   6   4       32.48       72.99     31.42 o
 -13   7   4        4.62        7.97    115.95 o
 -12   7   4        1.71        0.16      5.86 o
 -11   7   4        6.07        5.25      9.13 o
 -10   7   4       15.97       13.88     13.99 o
  -9   7   4        8.38        8.16     10.74 o
  -8   7   4       15.04       15.44     12.34 o
  -7   7   4      327.70      325.21      8.25 o
  -6   7   4      258.59      243.53      8.13 o
  -5   7   4       30.42       32.07      6.14 o
  -4   7   4       37.40       40.43      6.48 o
  -3   7   4       76.10       80.22      7.27 o
  -2   7   4       11.66       12.66      6.66 o
  -1   7   4      115.46      107.43      6.65 o
   0   7   4        0.03        5.49      4.80 o
   1   7   4        4.59       13.33      6.01 o
   2   7   4       26.61       24.74      6.10 o
   3   7   4      174.10      166.58      7.79 o
   4   7   4       29.91       38.62     13.84 o
   5   7   4        1.78       -2.76      5.46 o
   6   7   4       14.83       23.24     12.61 o
   7   7   4        0.00        2.32     16.22 o
   8   7   4        0.70        8.27     19.78 o
   9   7   4        4.93      -18.38     33.19 o
 -13   8   4       10.93       16.15     25.25 o
 -12   8   4        0.01      -11.33     22.86 o
 -11   8   4        5.93       19.76     17.61 o
 -10   8   4       59.45       73.78     13.71 o
  -9   8   4        0.32       -9.18     11.87 o
  -8   8   4       32.09       23.56     19.30 o
  -7   8   4        3.53        5.73     14.55 o
  -6   8   4       38.56       35.77      6.69 o
  -5   8   4        1.14        9.54      6.05 o
  -4   8   4      363.46      374.04     10.91 o
  -3   8   4        8.22       17.58      5.33 o
  -2   8   4        5.53        6.31      5.46 o
  -1   8   4       13.19       12.56      6.21 o
   0   8   4       24.33       24.01      7.52 o
   1   8   4       20.19       14.97      6.82 o
   2   8   4        0.85        4.76      6.97 o
   3   8   4        0.42       14.21      7.66 o
   4   8   4        0.06       -6.91     10.80 o
   5   8   4       29.30       37.36     12.56 o
   6   8   4        1.03        3.64     14.48 o
   7   8   4       11.23        4.38      6.88 o
   8   8   4        0.54        8.01     12.34 o
 -12   9   4        0.01       -2.62      9.40 o
 -11   9   4        6.17       18.18     19.11 o
 -10   9   4        2.70        9.54     13.04 o
  -9   9   4        4.86        4.85     16.89 o
  -8   9   4        5.35        6.63     14.61 o
  -7   9   4        2.94       18.53     12.37 o
  -6   9   4        2.42        0.18      2.40 o
  -5   9   4        1.54        8.22      8.92 o
  -4   9   4        4.02       -1.04      5.92 o
  -3   9   4       21.78       21.13      8.00 o
  -2   9   4       20.99       14.37      7.97 o
  -1   9   4        5.88       14.72      7.86 o
   0   9   4        8.70        4.75      8.77 o
   1   9   4        2.56        8.36      6.78 o
   2   9   4        0.29        0.88      7.23 o
   4   9   4        3.79       10.13     13.03 o
   5   9   4       34.80       24.67     15.88 o
   6   9   4        1.68        0.43      5.37 o
   7   9   4        3.43       10.55     15.83 o
 -12  10   4       16.19       28.30     26.27 o
 -11  10   4       43.48       68.80     19.08 o
 -10  10   4        4.78        7.49     18.08 o
  -9  10   4        0.49      -12.13     22.94 o
  -8  10   4       36.47       42.51     12.54 o
  -7  10   4        0.02        8.61     11.81 o
  -6  10   4        1.95       -3.01     18.79 o
  -5  10   4       21.72       18.18     11.44 o
  -4  10   4      124.44      108.71     10.18 o
  -3  10   4        0.00       -3.18      5.64 o
  -2  10   4        5.85       -1.70      4.30 o
  -1  10   4       18.54       21.25      8.78 o
   0  10   4        0.58       -1.28      7.44 o
   1  10   4       26.17       21.03     10.26 o
   4  10   4        3.44        5.62     13.00 o
   5  10   4        0.05       -0.14      4.72 o
   6  10   4       11.82       34.53     19.91 o
   7  10   4        0.02       -2.59     13.45 o
 -11  11   4        5.23        2.71     21.18 o
 -10  11   4        0.80       -2.41     14.92 o
  -9  11   4        0.27       16.94     18.41 o
  -8  11   4        1.87       12.66     22.35 o
  -7  11   4        2.77       13.83     13.57 o
  -6  11   4        0.10        1.31     14.21 o
  -5  11   4       44.35       50.76     11.54 o
  -4  11   4       79.06       74.35     11.16 o
  -3  11   4       13.85        6.51      9.47 o
  -2  11   4       57.43       54.16     11.60 o
  -1  11   4        1.24        4.63     12.00 o
   0  11   4        1.73       11.76     13.21 o
   1  11   4        5.29       20.78     16.40 o
   3  11   4       20.20       22.39     20.39 o
   4  11   4        5.16       27.76     18.89 o
   5  11   4        4.04        5.58     14.45 o
   6  11   4        2.22        4.37     11.30 o
  -9  12   4        8.34       10.24     26.30 o
  -8  12   4        0.95        5.61     29.14 o
  -7  12   4       25.25       24.75     14.20 o
  -6  12   4        3.54        1.23     14.04 o
  -5  12   4        1.93        8.76     15.74 o
  -4  12   4       27.97       31.40     15.32 o
  -3  12   4        8.86       25.16     14.41 o
  -2  12   4        2.27        4.11      8.62 o
  -1  12   4        3.80       -5.77     13.91 o
   0  12   4        2.16       10.03     23.89 o
   1  12   4        6.40       19.30     23.24 o
   2  12   4        4.36        7.55     10.73 o
   3  12   4        0.17        8.99     19.72 o
   4  12   4        1.06        4.66     15.95 o
  -8  13   4       14.46       20.40     38.12 o
  -7  13   4        1.70        3.76     15.90 o
  -6  13   4        0.99        6.05     24.07 o
  -5  13   4        1.45        7.31     15.32 o
  -4  13   4        0.70        3.25     16.89 o
  -3  13   4        1.83        8.76     13.85 o
  -2  13   4        0.06        5.65     14.77 o
  -1  13   4        3.40       19.53     19.11 o
   0  13   4        6.49       18.08     18.65 o
   1  13   4        0.03       12.43     22.47 o
   2  13   4       11.09       35.85     24.72 o
   3  13   4        9.88       19.78     32.57 o
  -6  14   4        0.90        2.50      7.77 o
  -5  14   4        4.24        5.10      7.44 o
  -4  14   4        0.08       12.23     34.41 o
  -3  14   4        1.62        2.90     19.29 o
  -2  14   4       11.93       20.79     15.89 o
   0  14   4       11.36       26.42     25.84 o
  -6  15   4        3.72       18.36     28.86 o
  -5  15   4        0.16        4.96     36.04 o
  -4  15   4       10.91       27.60     22.04 o
  -3  15   4       11.96       32.32     30.19 o
  -2  15   4        3.32        8.10     31.13 o
   2 -15   5        6.24        9.79     42.45 o
   3 -15   5       10.60       -0.86      3.51 o
  -1 -14   5        9.48       15.16     30.40 o
   0 -14   5       11.81       17.82     21.79 o
   1 -14   5       38.56       81.02     28.49 o
   2 -14   5       12.82        0.79    201.38 o
   3 -14   5        2.24       13.99     18.01 o
   4 -14   5        0.53       -1.62     19.59 o
   5 -14   5        3.44        0.90      5.23 o
   6 -14   5        0.15       -1.01      5.47 o
  -3 -13   5        9.54        2.75     23.86 o
  -2 -13   5        0.00        6.66     32.00 o
  -1 -13   5        5.29        5.07     19.80 o
   0 -13   5        2.46       10.09     34.41 o
   1 -13   5        0.00        6.76     15.93 o
   2 -13   5       15.77       25.40     24.00 o
   3 -13   5        3.10        8.89      8.74 o
   4 -13   5        0.10       -3.76     13.21 o
   5 -13   5       13.14       17.85     18.02 o
   6 -13   5        2.32       -1.33     12.79 o
   7 -13   5        6.50        8.17     10.48 o
  -5 -12   5        1.21       14.67     22.37 o
  -4 -12   5        0.82       -7.61    241.46 o
  -3 -12   5        4.57        1.15     13.33 o
  -2 -12   5        0.46        7.91      9.95 o
  -1 -12   5        2.47       21.27     16.64 o
   0 -12   5       15.05       23.84     19.50 o
   1 -12   5        5.85       11.00     18.57 o
   2 -12   5        0.84        1.85      7.51 o
   3 -12   5       13.12       11.54      9.12 o
   4 -12   5        0.03        4.42     13.73 o
   5 -12   5        0.66       -0.74      4.66 o
   6 -12   5        0.54        4.20     18.03 o
   7 -12   5        0.03        6.30     10.19 o
   8 -12   5        3.66       11.11     21.41 o
  -7 -11   5        3.94        4.83     30.95 o
  -6 -11   5        3.69       19.89     18.94 o
  -5 -11   5        4.88       14.82     15.57 o
  -4 -11   5        1.39        1.80     30.64 o
  -3 -11   5       43.62       75.40     19.90 o
  -2 -11   5        1.17        7.16     23.31 o
  -1 -11   5        5.31       13.92     16.29 o
   0 -11   5        0.23        5.20     13.04 o
   1 -11   5        3.69       13.58      9.01 o
   2 -11   5        1.32        0.87      4.60 o
   3 -11   5        0.26       -1.46      5.31 o
   4 -11   5       38.44       40.24     10.14 o
   5 -11   5       20.07       26.14     11.97 o
   6 -11   5        6.97       21.15     13.79 o
   7 -11   5        0.01       -1.79      8.92 o
   8 -11   5        3.42        1.99     15.43 o
   9 -11   5        5.18        7.22     10.44 o
  -8 -10   5        0.02      -13.66     20.30 o
  -7 -10   5        0.11        3.39     25.09 o
  -6 -10   5       38.29       45.66     16.44 o
  -5 -10   5        2.50       10.26     16.18 o
  -4 -10   5        0.10       31.37     16.76 o
  -3 -10   5        1.42        9.32     14.33 o
  -2 -10   5       84.41       90.42     16.54 o
  -1 -10   5       24.76       25.74      7.00 o
   0 -10   5       20.20       26.62      7.82 o
   1 -10   5       14.94       18.59      7.97 o
   2 -10   5        0.98        3.66      7.42 o
   3 -10   5        3.32        7.19      4.04 o
   4 -10   5        9.77        9.64      8.59 o
   5 -10   5        9.83        1.69      6.97 o
   6 -10   5        0.45        3.40     18.42 o
   7 -10   5        4.49        6.94     18.95 o
   8 -10   5        3.63        6.31     13.09 o
   9 -10   5        8.94       15.00     16.14 o
  -9  -9   5        0.76       -4.93     24.20 o
  -8  -9   5        5.13       15.97     22.12 o
  -7  -9   5       30.09       47.18     19.08 o
  -6  -9   5       22.99       42.13     15.79 o
  -5  -9   5        0.67        0.00      1.21 o
  -4  -9   5       24.99       35.28     17.66 o
  -3  -9   5       25.15       57.23     15.20 o
  -2  -9   5       11.98        6.83      7.15 o
  -1  -9   5        2.48       10.56      5.59 o
   0  -9   5      103.29       98.39      6.70 o
   1  -9   5       57.13       48.13      6.49 o
   2  -9   5        1.09        1.59      3.81 o
   3  -9   5        1.82        0.28      3.15 o
   4  -9   5       10.57       19.77      5.82 o
   5  -9   5        0.31        2.22      6.60 o
   6  -9   5        8.55        5.88      9.92 o
   7  -9   5        4.71       16.69     12.36 o
   8  -9   5      109.09      115.38     13.87 o
   9  -9   5        4.61        0.21      3.81 o
  10  -9   5        2.77        6.97     12.28 o
  -9  -8   5        0.68        0.42      2.90 o
  -8  -8   5        2.32        0.77     12.34 o
  -7  -8   5       17.49       39.59     12.73 o
  -6  -8   5        0.24       11.87     10.41 o
  -5  -8   5        0.29       -0.30     11.35 o
  -4  -8   5        3.54       11.34     12.52 o
  -3  -8   5      113.46      114.85      8.38 o
  -2  -8   5       67.96       68.33      6.92 o
  -1  -8   5      124.41      129.18      6.21 o
   0  -8   5        6.24        3.11      3.24 o
   1  -8   5       25.63       27.44      5.40 o
   2  -8   5       22.74       20.09      5.47 o
   3  -8   5       27.18       27.24      5.15 o
   4  -8   5       16.47       15.52      5.21 o
   5  -8   5       30.44       24.45      9.45 o
   6  -8   5        7.22       15.04     12.50 o
   7  -8   5       22.69       23.19     11.17 o
   8  -8   5       51.00       52.30     12.46 o
   9  -8   5       12.52       19.67     11.96 o
  10  -8   5       12.75        8.86     17.74 o
 -10  -7   5        0.58       23.85     37.64 o
  -9  -7   5       19.23       29.83     15.54 o
  -8  -7   5        3.31       27.84     16.11 o
  -7  -7   5        0.94       -0.40      4.92 o
  -6  -7   5        1.76       -6.76     13.23 o
  -5  -7   5       46.81       47.03     10.30 o
  -4  -7   5        1.72       18.34     11.27 o
  -3  -7   5      193.71      187.01      7.48 o
  -2  -7   5       33.43       31.56      6.31 o
  -1  -7   5      162.59      170.40     12.87 o
   0  -7   5       26.50       14.89      4.96 o
   1  -7   5        5.64        4.24      4.39 o
   2  -7   5        6.94        4.08      2.86 o
   3  -7   5       18.30       11.99      4.45 o
   4  -7   5       43.07       42.79      5.56 o
   5  -7   5       13.85       14.93      5.41 o
   6  -7   5        1.78       -4.25      5.75 o
   7  -7   5       15.55       34.81     11.35 o
   8  -7   5        3.39        6.40     11.80 o
   9  -7   5        3.05        4.88      7.60 o
  10  -7   5        4.94        9.64     14.93 o
  11  -7   5        4.76        7.35     16.43 o
 -10  -6   5        4.87        2.05     15.03 o
  -9  -6   5        0.75       -0.66      5.81 o
  -8  -6   5        6.65        6.71     19.05 o
  -7  -6   5        0.24       -3.39     10.96 o
  -6  -6   5        1.29       -0.55      7.87 o
  -5  -6   5       58.49       59.38     12.54 o
  -4  -6   5      117.53      107.40     13.96 o
  -3  -6   5       45.42       35.99      7.15 o
  -2  -6   5       10.08       12.04      5.30 o
  -1  -6   5       13.79       18.54      4.55 o
   0  -6   5       17.70       17.87      4.54 o
   1  -6   5        9.13        3.61      2.61 o
   2  -6   5      109.79      102.60      5.28 o
   3  -6   5      100.71       99.53      7.08 o
   4  -6   5      172.32      185.17      4.23 o
   5  -6   5        8.81        9.29      4.42 o
   6  -6   5        3.64        5.89      3.45 o
   7  -6   5        2.76        0.45      7.87 o
   8  -6   5        3.59       13.64      9.64 o
   9  -6   5        3.39        6.62     11.20 o
  10  -6   5        5.00        7.88     10.25 o
  11  -6   5        0.01        8.96     17.73 o
 -11  -5   5       31.20       41.56     32.81 o
 -10  -5   5        0.18      -15.11     34.67 o
  -9  -5   5        0.35        3.92     10.44 o
  -8  -5   5       24.80       13.64     11.47 o
  -7  -5   5        0.48        6.49     11.85 o
  -6  -5   5       32.76       36.56      8.13 o
  -5  -5   5      134.73      115.04      9.00 o
  -4  -5   5      148.62      138.73      6.88 o
  -3  -5   5       18.31        3.60      9.00 o
  -2  -5   5       17.17       18.92     12.44 o
  -1  -5   5       14.58        7.64     13.82 o
   0  -5   5       70.43       61.95      5.33 o
   1  -5   5        1.29        0.71      4.04 o
   2  -5   5        0.41       -0.66      3.01 o
   3  -5   5        8.96        6.90      4.17 o
   4  -5   5       13.59       14.43      2.83 o
   5  -5   5       15.74        8.40      6.14 o
   6  -5   5       40.70       46.64      5.81 o
   7  -5   5      121.99      119.55     10.84 o
   8  -5   5        8.10        7.07     10.53 o
   9  -5   5        2.01       -0.85      9.56 o
  10  -5   5        0.11        3.22      5.82 o
  11  -5   5        0.20        3.42     14.65 o
  12  -5   5        0.23        6.41     11.47 o
 -12  -4   5       29.88       24.04     57.67 o
 -11  -4   5       24.09       21.80     28.57 o
 -10  -4   5        4.60       10.21     32.22 o
  -9  -4   5       36.07       45.27     21.55 o
  -8  -4   5       44.00       26.30     17.09 o
  -7  -4   5        6.84       17.09     10.23 o
  -6  -4   5        0.41       -3.13      5.21 o
  -5  -4   5       32.91       34.77      5.65 o
  -4  -4   5       24.37       27.65      5.14 o
  -3  -4   5       24.31       30.87      8.53 o
  -2  -4   5      204.68      220.32     13.05 o
  -1  -4   5        0.91        2.39      5.21 o
   0  -4   5       31.53       36.32      8.07 o
   1  -4   5      218.59      226.18     12.99 o
   2  -4   5        0.27       -0.49      1.53 o
   3  -4   5      167.47      161.02      7.36 o
   4  -4   5      124.36      137.84      7.24 o
   5  -4   5      179.00      181.81      5.66 o
   6  -4   5      243.15      236.72      7.80 o
   7  -4   5        1.89       -0.13      3.03 o
   8  -4   5        6.13        5.63     10.23 o
   9  -4   5       15.49       17.66     19.60 o
  10  -4   5       26.36       30.52     16.09 o
  11  -4   5        0.81       -1.01      7.71 o
  12  -4   5        0.88       10.56     23.66 o
 -12  -3   5       13.78       45.24     31.79 o
 -11  -3   5        4.96        9.22     24.05 o
 -10  -3   5        0.24       15.85     22.13 o
  -9  -3   5        7.57       -6.18     13.54 o
  -8  -3   5       23.10       13.42     11.99 o
  -7  -3   5      144.46      141.24     18.98 o
  -6  -3   5       60.62       55.47      8.43 o
  -5  -3   5        7.53       11.27      9.79 o
  -4  -3   5      301.39      302.37     13.31 o
  -1  -3   5      139.20      138.89     10.68 o
   0  -3   5        0.59        0.00      1.64 o
   1  -3   5       12.58       10.07      8.26 o
   2  -3   5       36.64       28.09      4.23 o
   3  -3   5       22.30       17.26      4.15 o
   4  -3   5       30.18       25.84      3.60 o
   5  -3   5       25.81       25.06      3.88 o
   6  -3   5       20.15       15.53      7.05 o
   7  -3   5        0.01        3.06      9.17 o
   8  -3   5       13.29       14.46      9.82 o
   9  -3   5        4.20       11.19     10.33 o
  10  -3   5        4.46        2.22      6.30 o
  11  -3   5        0.30      -10.54     21.17 o
  12  -3   5        3.19        4.05      9.63 o
 -12  -2   5       29.81       33.01     35.60 o
 -11  -2   5        4.00        5.77     30.08 o
 -10  -2   5       18.88       19.02     13.35 o
  -9  -2   5       47.41       41.79     12.22 o
  -8  -2   5      146.64      139.52     11.99 o
  -7  -2   5       61.42       49.73      8.55 o
  -6  -2   5       10.06        9.34      5.32 o
  -5  -2   5        2.39       -0.58      1.64 o
  -4  -2   5       45.62       43.62      7.81 o
  -3  -2   5        1.25        2.60      9.92 o
  -2  -2   5      767.34      840.00     18.93 o
  -1  -2   5        7.96       10.10      7.17 o
   0  -2   5      401.42      387.00     12.67 o
   1  -2   5      921.18      939.40     10.11 o
   2  -2   5      714.96      757.96      8.74 o
   3  -2   5      146.93      135.25      4.93 o
   4  -2   5      158.31      157.01      4.36 o
   5  -2   5      498.97      505.91      5.76 o
   6  -2   5      257.68      270.62      6.09 o
   7  -2   5        1.39        0.81      2.42 o
   8  -2   5       57.00       60.41      9.67 o
   9  -2   5        2.76        6.23     10.31 o
  10  -2   5        1.05        7.82     10.34 o
  11  -2   5        0.43       10.70     23.12 o
 -13  -1   5        3.25       17.05     31.56 o
 -12  -1   5        1.76        7.47     11.62 o
 -11  -1   5        4.03       16.77     17.85 o
 -10  -1   5       87.55       91.00     12.55 o
  -9  -1   5       27.89       21.00     11.62 o
  -8  -1   5        5.78        2.46      8.97 o
  -7  -1   5       17.29       22.11      7.09 o
  -6  -1   5       54.33       48.43      7.64 o
  -5  -1   5       25.73       26.87      6.87 o
  -4  -1   5       23.62       19.14      6.18 o
  -3  -1   5      983.35      995.27     11.92 o
  -2  -1   5      668.72      636.57     22.71 o
  -1  -1   5      508.37      516.71     14.93 o
   0  -1   5      567.75      545.92      9.18 o
   1  -1   5      645.82      737.21      6.49 o
   2  -1   5       60.26       55.61      3.18 o
   3  -1   5        0.01       10.12      4.11 o
   4  -1   5      109.52      123.95      5.10 o
   5  -1   5        8.45        7.46      4.00 o
   6  -1   5       62.75       49.57      6.22 o
   7  -1   5       23.63       19.57      7.30 o
   8  -1   5       13.25       16.58      9.08 o
   9  -1   5       11.69       10.09      9.12 o
  10  -1   5        4.93       16.51     13.94 o
  11  -1   5        0.94       -8.89     12.15 o
 -12   0   5        1.09       -1.27     18.84 o
 -11   0   5        1.05        9.10     24.43 o
 -10   0   5       10.76        7.86     10.70 o
  -9   0   5       29.65       29.96     12.32 o
  -8   0   5       12.71        5.36      8.15 o
  -7   0   5      178.16      171.85     16.07 o
  -6   0   5        3.76        3.32      2.27 o
  -5   0   5       36.65       29.70      6.55 o
  -4   0   5       40.07       49.62      4.10 o
  -3   0   5      629.85      649.50      9.29 o
  -2   0   5       49.33       44.24      3.43 o
  -1   0   5      276.12      299.57     11.71 o
   0   0   5      660.32      675.33      8.50 o
   1   0   5      648.18      693.89      5.91 o
   2   0   5      133.89      155.04      3.64 o
   3   0   5       85.67       89.34      5.17 o
   4   0   5       17.39       26.00      3.87 o
   5   0   5      112.74      112.84      4.66 o
   6   0   5        0.59        1.51      4.61 o
   7   0   5       13.15       13.42      7.20 o
   8   0   5        1.45        0.26      0.66 o
   9   0   5        0.00        5.67      8.87 o
  10   0   5        3.45        9.81     13.27 o
 -12   1   5        4.33        0.38      1.43 o
 -11   1   5        3.43        8.77      8.81 o
 -10   1   5        5.20       15.46      7.65 o
  -9   1   5        5.33       10.41      7.43 o
  -8   1   5        7.22        4.48      3.70 o
  -7   1   5       13.18       13.56      5.33 o
  -6   1   5       31.89       27.33      5.64 o
  -5   1   5      453.46      472.89     10.28 o
  -4   1   5      266.32      344.72      7.25 o
  -3   1   5        3.32        6.94      5.23 o
  -2   1   5      302.00      287.06      5.76 o
  -1   1   5       24.12       25.11      8.97 o
   0   1   5      455.53      479.54      8.94 o
   1   1   5       39.17       37.54      3.09 o
   2   1   5      266.47      252.28      5.79 o
   3   1   5      264.98      280.44      8.63 o
   4   1   5      222.54      217.28      5.99 o
   5   1   5       62.65       47.57      4.16 o
   6   1   5        0.35        5.64      4.76 o
   7   1   5        7.64        7.61      4.95 o
   8   1   5        0.59        4.67      6.57 o
   9   1   5       31.98       41.24     10.56 o
  10   1   5        1.08       11.00     28.86 o
  11   1   5        3.02      -12.52     34.55 o
 -12   2   5        0.52       12.39     43.92 o
 -11   2   5        0.61       -8.44     29.85 o
 -10   2   5        3.22        7.63      5.07 o
  -9   2   5        2.11       -2.55      9.52 o
  -8   2   5       73.91       84.96      8.36 o
  -7   2   5      768.07      718.44     14.52 o
  -6   2   5       38.34       37.65      6.80 o
  -5   2   5       71.59       71.75      9.22 o
  -4   2   5      264.47      267.77      7.30 o
  -3   2   5      145.22      169.25      7.26 o
  -2   2   5      640.56      634.11     16.64 o
  -1   2   5     1221.82     1217.73     33.59 o
   0   2   5     2238.29     2361.52     42.27 o
   1   2   5       50.44       42.13      3.51 o
   2   2   5       66.15       58.30      3.74 o
   3   2   5       11.58        8.27      2.15 o
   4   2   5       83.38       64.53      6.26 o
   5   2   5       55.44       47.41      5.96 o
   6   2   5        1.54        0.20      1.93 o
   7   2   5        4.81        6.12      7.69 o
   8   2   5      147.39      156.98     11.25 o
   9   2   5        0.01        3.40     16.46 o
  10   2   5        4.08        9.45     52.87 o
  11   2   5        1.07      -17.00     29.20 o
 -12   3   5        0.08       -2.58     17.46 o
 -11   3   5        3.02       12.19     14.90 o
 -10   3   5        0.40        2.42      4.35 o
  -9   3   5        1.07        6.35      5.87 o
  -8   3   5      139.82      138.35     13.80 o
  -7   3   5      301.58      294.78     10.28 o
  -6   3   5       10.40        7.43      5.77 o
  -5   3   5       85.98       81.35      9.31 o
  -4   3   5        3.60        2.54      5.05 o
  -3   3   5        2.53        4.91      3.50 o
  -2   3   5      186.21      185.66     10.17 o
  -1   3   5       56.15       55.85      8.41 o
   0   3   5       64.58       67.29     10.08 o
   1   3   5      428.17      506.40     17.95 o
   2   3   5        3.32       -2.68      5.81 o
   3   3   5      351.81      358.84      8.44 o
   4   3   5       51.03       41.91      2.78 o
   5   3   5      142.91      141.38      7.77 o
   6   3   5       17.02       17.62      7.84 o
   7   3   5        0.14        4.96      8.70 o
   8   3   5      134.96      163.03     19.03 o
   9   3   5        1.81       -5.67     23.21 o
  10   3   5       15.15       19.50     28.04 o
  11   3   5        0.05       18.34     39.46 o
 -13   4   5        6.35       24.67     24.12 o
 -12   4   5        9.84       11.83     26.05 o
 -11   4   5        0.16        3.60     12.17 o
 -10   4   5       10.83       15.26     11.20 o
  -9   4   5        1.04        5.24      8.24 o
  -8   4   5        7.83        9.58      7.49 o
  -7   4   5       68.79       67.20      7.28 o
  -6   4   5       66.96       82.59      6.78 o
  -5   4   5      182.30      192.01     10.73 o
  -4   4   5        0.73        3.08      7.67 o
  -3   4   5       21.07       18.63      7.08 o
  -2   4   5      147.72      143.42      9.90 o
  -1   4   5        8.53        2.61      5.93 o
   0   4   5       17.54       22.18      7.78 o
   1   4   5       74.07       93.07     10.87 o
   2   4   5        4.58        5.02      4.19 o
   3   4   5       50.99       56.39      6.36 o
   4   4   5        3.92        0.66      6.35 o
   5   4   5       40.01       47.20      8.14 o
   6   4   5        1.28        0.53      5.22 o
   7   4   5        1.56       -5.14    107.93 o
   8   4   5        4.09       15.78     16.83 o
   9   4   5       16.25       10.15     19.90 o
  10   4   5       25.89       46.72     31.42 o
 -13   5   5        0.46        6.44     28.51 o
 -12   5   5        1.86        0.78      7.67 o
 -11   5   5        4.51        7.78     12.89 o
 -10   5   5        6.35       17.04     12.23 o
  -9   5   5        1.98        1.93      9.84 o
  -8   5   5       21.86       20.03      6.03 o
  -7   5   5        1.09        0.97      3.67 o
  -6   5   5       18.00       27.49      6.07 o
  -5   5   5        2.09        1.26     18.59 o
  -4   5   5        9.22        7.86      8.81 o
  -3   5   5       67.00       58.21      8.72 o
  -2   5   5      250.71      227.01     12.29 o
  -1   5   5      227.28      236.62     13.01 o
   0   5   5      171.12      170.33     12.01 o
   1   5   5        0.71        1.35      2.41 o
   2   5   5      119.02      126.77      7.33 o
   3   5   5       15.03       20.44      6.49 o
   4   5   5      251.32      249.95      9.65 o
   5   5   5        0.05       -0.04      0.34 o
   6   5   5      106.89      109.28     16.28 o
   7   5   5        6.40        1.87      5.55 o
   8   5   5        1.26      -10.42     23.68 o
   9   5   5       33.25       45.78     30.56 o
  10   5   5        6.54       15.57     39.05 o
 -13   6   5        0.03       12.63     22.71 o
 -12   6   5       28.59       37.00     17.67 o
 -11   6   5       13.39        7.73     13.59 o
 -10   6   5       49.85       55.93     12.48 o
  -9   6   5        9.31        7.60      8.10 o
  -8   6   5       23.40       15.85      5.80 o
  -7   6   5        8.61        9.32      5.33 o
  -6   6   5      228.75      213.23     10.69 o
  -5   6   5       43.52       40.53      8.35 o
  -4   6   5       18.12       22.73      8.84 o
  -3   6   5       53.80       66.52      9.54 o
  -2   6   5      166.40      163.45     11.89 o
  -1   6   5       32.60       24.24      9.00 o
   0   6   5       36.40       37.48      7.08 o
   1   6   5       11.68       13.14     10.43 o
   2   6   5       15.22        9.96      9.81 o
   3   6   5        2.93        0.83      4.29 o
   4   6   5       26.24       28.44      6.23 o
   5   6   5        6.24       10.05     25.13 o
   6   6   5       40.73       33.06     17.36 o
   7   6   5        0.24        3.66     16.39 o
   8   6   5       23.00       34.14     23.06 o
   9   6   5        0.87       11.66     47.85 o
 -13   7   5        2.61      -11.41     24.97 o
 -12   7   5        4.60       16.82     15.41 o
 -11   7   5        0.62       -2.04     10.48 o
 -10   7   5        0.11       -4.47     20.43 o
  -9   7   5        8.39        6.17     11.65 o
  -8   7   5       26.08       10.55     12.98 o
  -7   7   5       85.08       97.51     10.59 o
  -6   7   5        6.86       12.17      6.76 o
  -5   7   5        0.28        3.14      6.76 o
  -4   7   5        2.19        6.25      6.45 o
  -3   7   5        2.37        4.28     11.21 o
  -2   7   5       89.22       88.27     10.74 o
  -1   7   5      145.20      136.28      8.96 o
   0   7   5        0.49        3.14      6.40 o
   1   7   5      138.18      167.86     10.33 o
   2   7   5      240.43      258.14     10.02 o
   3   7   5       22.01       24.22      6.18 o
   4   7   5        6.59        7.35     17.19 o
   5   7   5        3.43       -2.89     16.69 o
   6   7   5       10.12       13.19     18.26 o
   7   7   5        6.74       -3.17      9.49 o
   8   7   5        2.35        7.83     45.42 o
 -13   8   5        1.42       15.50     18.64 o
 -12   8   5        0.17        2.43     18.39 o
 -11   8   5       10.32       18.06     22.25 o
 -10   8   5        0.49        0.71      2.90 o
  -9   8   5        0.57        4.92     12.81 o
  -8   8   5        7.33       17.72     14.32 o
  -7   8   5        4.12       -5.24     19.28 o
  -6   8   5      107.41      108.58      7.76 o
  -5   8   5       79.86       81.65      7.84 o
  -4   8   5       59.65       57.67      8.25 o
  -3   8   5       85.28       66.68     17.73 o
  -2   8   5       61.04       59.78      6.43 o
  -1   8   5        0.22        1.56      4.56 o
   0   8   5       40.82       42.64      7.12 o
   1   8   5       16.65       18.00      7.20 o
   2   8   5        5.04       13.15      8.68 o
   3   8   5        9.70        9.38     10.97 o
   4   8   5        7.44        9.63     27.25 o
   5   8   5       14.59       30.64     18.64 o
   6   8   5        0.39        2.30      7.41 o
   7   8   5        6.42        5.99     20.61 o
   8   8   5        0.19        0.12      1.42 o
 -12   9   5        1.47        9.36     21.88 o
 -11   9   5        1.12       10.53     17.38 o
 -10   9   5        4.39        6.75      8.92 o
  -9   9   5        7.24       11.00     40.98 o
  -8   9   5       17.48       24.38     21.93 o
  -7   9   5       10.89        8.64     15.89 o
  -6   9   5       29.65       20.28      8.32 o
  -5   9   5        0.53        6.02      7.71 o
  -4   9   5        1.89       -0.54      5.08 o
  -3   9   5       27.88       30.29      7.10 o
  -2   9   5      173.95      150.16     12.12 o
  -1   9   5        0.58        9.29      7.15 o
   0   9   5        4.46        9.70      7.29 o
   1   9   5        2.10       12.18     11.27 o
   2   9   5        6.33       19.79      9.40 o
   3   9   5       34.14       42.13     10.70 o
   4   9   5        0.05       -6.97     19.24 o
   5   9   5        0.14        6.38     19.70 o
   6   9   5        0.09        0.04      0.56 o
   7   9   5        3.35        3.47     13.31 o
 -12  10   5        0.11       10.22     36.07 o
 -11  10   5       21.38        8.13     15.80 o
 -10  10   5        3.71       21.39     18.04 o
  -9  10   5        2.92       -8.14     22.53 o
  -8  10   5        0.56        0.80      3.93 o
  -7  10   5       16.11       13.52     19.84 o
  -6  10   5       27.60       30.33     13.05 o
  -5  10   5        0.06        1.85      4.59 o
  -4  10   5       18.66       19.10     12.76 o
  -3  10   5       33.37       29.73     10.80 o
  -2  10   5        0.00        9.16     10.00 o
  -1  10   5        8.61       16.69      9.40 o
   0  10   5       21.84       15.45     10.26 o
   1  10   5        0.42        6.71     10.44 o
   2  10   5        8.95       17.14     18.02 o
   3  10   5        9.85       37.03     22.30 o
   4  10   5        0.05        0.14      0.52 o
   5  10   5        0.01        0.30      0.98 o
   6  10   5        2.21        5.04     17.55 o
   7  10   5        0.24        9.99     35.30 o
 -11  11   5        1.71        7.31     47.74 o
 -10  11   5        0.56       -0.68      7.51 o
  -9  11   5        2.20       -7.76     24.13 o
  -8  11   5        1.44       -0.75     13.81 o
  -7  11   5        8.89        6.66      9.68 o
  -6  11   5       43.20       43.99     12.97 o
  -5  11   5       18.28       12.23     12.91 o
  -4  11   5        0.06        6.47     12.98 o
  -3  11   5        0.67        9.69     14.69 o
  -2  11   5       13.90       20.56     10.77 o
  -1  11   5        0.17       14.31     12.97 o
   0  11   5       16.73       25.20     11.73 o
   1  11   5       34.65       61.04     13.37 o
   3  11   5        5.76        4.89     19.94 o
   4  11   5       11.49       25.61     16.89 o
   5  11   5        5.79        9.93     20.75 o
  -9  12   5        0.98       10.48     26.67 o
  -8  12   5        4.17       24.85     28.99 o
  -7  12   5       16.61       21.62     18.06 o
  -6  12   5        1.70       12.71     14.75 o
  -5  12   5        0.43        2.06      4.03 o
  -4  12   5        5.89        1.83      8.28 o
  -3  12   5       36.09       41.76     14.57 o
  -2  12   5       10.72       15.90     12.39 o
  -1  12   5        2.86        1.51     11.63 o
   0  12   5        0.51       14.76     16.50 o
   2  12   5        4.76       -1.23     21.19 o
   3  12   5        0.04        9.67     46.86 o
   4  12   5       30.45       52.20     21.22 o
  -8  13   5        0.07       15.47     43.18 o
  -7  13   5       22.22       40.76     20.60 o
  -6  13   5        0.81        9.90     15.99 o
  -5  13   5        6.06        1.34      4.43 o
  -4  13   5       14.12       19.61     16.95 o
  -3  13   5       39.46       45.20     15.89 o
  -2  13   5       25.75       37.08     15.23 o
  -1  13   5        3.46       13.04     13.53 o
   1  13   5        0.30       16.06     28.48 o
   2  13   5        0.75       17.83     18.46 o
   3  13   5        2.92      -10.60     26.31 o
  -6  14   5        0.13        4.81     24.34 o
  -5  14   5        1.77        2.55     19.25 o
  -4  14   5        0.22       16.79     16.34 o
  -3  14   5        6.09        0.85     23.15 o
  -2  14   5        7.42        9.54     32.79 o
  -1  14   5        1.69        4.80     25.11 o
  -5  15   5        2.13       -0.72     10.54 o
  -3  15   5       10.59       19.63     32.80 o
   0 -14   6       30.35       61.53     31.55 o
   1 -14   6        5.11       10.33     27.65 o
   2 -14   6       10.60       12.75     28.53 o
   3 -14   6        6.79       19.19     24.09 o
   5 -14   6        1.21        0.52      8.67 o
  -2 -13   6        3.30        7.97     16.04 o
  -1 -13   6        1.74       -0.31      1.59 o
   0 -13   6       18.38       46.34     30.23 o
   1 -13   6       19.07       34.12     32.15 o
   2 -13   6        2.64       13.78     24.30 o
   3 -13   6        4.80        6.33      7.85 o
   4 -13   6        0.23        7.01     17.13 o
   5 -13   6        0.02      -11.83     15.83 o
   6 -13   6        0.21       -2.25     33.26 o
  -5 -12   6       11.08       12.31     22.14 o
  -4 -12   6        2.72       37.73     24.96 o
  -3 -12   6       14.01       40.53     23.90 o
  -2 -12   6        0.01        7.35     21.10 o
  -1 -12   6        5.50       23.92     22.04 o
   0 -12   6        4.02       24.79     16.25 o
   1 -12   6        6.82        5.05      6.66 o
   2 -12   6       19.89       37.42     11.72 o
   3 -12   6       12.34       21.54     12.54 o
   4 -12   6        2.47       12.10     12.46 o
   5 -12   6        3.60       -2.90     63.65 o
   6 -12   6        0.58       -1.59     10.12 o
   7 -12   6        2.80       16.17     18.73 o
  -6 -11   6        3.97       13.96     15.35 o
  -5 -11   6       10.43       24.68     17.56 o
  -4 -11   6        0.05       13.14     21.59 o
  -3 -11   6        1.15       15.33     21.15 o
  -2 -11   6        0.03       -0.81     15.43 o
  -1 -11   6        1.99        6.56     13.97 o
   0 -11   6        0.00        3.23      7.90 o
   1 -11   6        7.72       12.45      8.07 o
   2 -11   6        0.25        3.04      3.50 o
   3 -11   6        4.64       12.92     12.17 o
   4 -11   6        7.77       10.24     13.87 o
   5 -11   6        2.96        8.62     15.07 o
   6 -11   6        1.41       11.13     16.18 o
   7 -11   6        8.52        6.93     12.34 o
   8 -11   6        1.79        3.37      9.02 o
  -7 -10   6        1.92        2.84     10.52 o
  -6 -10   6        0.34       10.37     12.22 o
  -5 -10   6        3.53       18.03     11.83 o
  -4 -10   6       66.40       82.97     22.39 o
  -3 -10   6       29.04       44.57     19.02 o
  -2 -10   6       16.20       13.87     24.20 o
  -1 -10   6       37.55       49.84     10.23 o
   0 -10   6       12.93       16.25      7.32 o
   1 -10   6       67.31       75.42      7.31 o
   2 -10   6       21.12       29.40      7.39 o
   3 -10   6       44.14       52.13      7.75 o
   4 -10   6        0.62        6.78      8.14 o
   5 -10   6        1.19       -0.20      8.12 o
   6 -10   6        6.34       10.42      9.71 o
   7 -10   6        2.75        3.64     10.80 o
   8 -10   6        0.84        3.42     16.94 o
   9 -10   6        4.40       17.59     30.27 o
  -9  -9   6        4.52       14.76     36.74 o
  -8  -9   6        0.53        7.37     13.61 o
  -7  -9   6        0.33        1.90     11.56 o
  -6  -9   6       12.21       22.89     14.53 o
  -5  -9   6       13.86       12.70     12.17 o
  -4  -9   6        7.97       22.02     16.93 o
  -3  -9   6        5.19       18.27     15.79 o
  -2  -9   6       55.10       64.67      8.39 o
  -1  -9   6       20.07       14.96      8.31 o
   0  -9   6       15.25       13.20      7.04 o
   1  -9   6       38.05       32.55      6.28 o
   2  -9   6       25.87       22.82      6.67 o
   3  -9   6        3.06        3.40      3.58 o
   4  -9   6       36.80       33.18     10.39 o
   5  -9   6       50.60       48.49     11.40 o
   6  -9   6       12.63       18.02     12.30 o
   7  -9   6        5.00       12.79     13.92 o
   8  -9   6        3.62       11.92     17.45 o
   9  -9   6        2.39        4.22     18.10 o
  -9  -8   6        0.80       -8.73     21.36 o
  -8  -8   6        2.42        8.12     13.22 o
  -7  -8   6       12.88       28.98     14.58 o
  -6  -8   6       10.21       15.01     10.01 o
  -5  -8   6       20.20        1.58      8.83 o
  -4  -8   6       10.18       20.67     12.07 o
  -3  -8   6        0.28        0.12      6.34 o
  -2  -8   6      110.42      108.27      8.32 o
  -1  -8   6       88.12       85.79     10.69 o
   0  -8   6       36.87       38.83      5.09 o
   1  -8   6        0.21       -0.63      3.39 o
   2  -8   6       15.18       14.50      4.47 o
   3  -8   6       35.50       32.30      6.86 o
   4  -8   6       39.80       41.29      7.13 o
   5  -8   6        4.06        6.08      6.99 o
   6  -8   6        1.10       10.33     10.41 o
   7  -8   6        1.84       10.91     14.53 o
   8  -8   6        6.48        7.14     10.56 o
   9  -8   6        5.41       17.73     16.16 o
  10  -8   6        1.86       10.93     19.97 o
 -10  -7   6        0.58       -3.11    520.76 o
  -9  -7   6        0.98        2.12     14.53 o
  -8  -7   6       11.86       20.37     13.85 o
  -7  -7   6        0.96       -2.33     11.05 o
  -6  -7   6        8.42        2.36      9.85 o
  -5  -7   6       42.86       47.60     10.15 o
  -4  -7   6        4.55        5.57      4.76 o
  -3  -7   6        1.79        5.35      5.83 o
  -2  -7   6       54.54       57.26     10.10 o
  -1  -7   6       29.89       23.65      6.67 o
   0  -7   6       16.09       45.68      4.50 o
   1  -7   6       17.52       13.06      4.50 o
   2  -7   6        3.03       -0.61      3.53 o
   3  -7   6       13.57        7.36      5.95 o
   4  -7   6       42.28       37.45      6.80 o
   5  -7   6        3.18        7.63      5.61 o
   6  -7   6        0.32        1.72      6.97 o
   7  -7   6       97.66       85.30     12.44 o
   8  -7   6        3.48        8.59     16.48 o
   9  -7   6       27.79       23.30     14.74 o
  10  -7   6        6.15       10.70     26.49 o
 -10  -6   6       30.17       45.67     28.87 o
  -9  -6   6       42.04       61.29     23.30 o
  -8  -6   6       17.71       23.30     16.86 o
  -7  -6   6        4.80       15.90     10.12 o
  -6  -6   6       22.22        9.56      9.29 o
  -5  -6   6        1.81        4.60      9.77 o
  -4  -6   6       31.34       30.30     11.53 o
  -3  -6   6       68.32       58.35     13.04 o
  -2  -6   6       60.08       72.89     12.26 o
  -1  -6   6        3.57        9.86      6.71 o
   0  -6   6        0.38       -0.58      1.55 o
   1  -6   6       12.34       11.92      4.64 o
   2  -6   6       61.86       52.54      6.26 o
   3  -6   6        1.65        0.52      1.04 o
   4  -6   6       38.53       32.26      5.82 o
   5  -6   6      243.29      265.35      8.43 o
   6  -6   6       61.13       51.66      6.85 o
   7  -6   6       12.40       12.56     11.40 o
   8  -6   6       14.48       19.39     13.83 o
   9  -6   6        2.44       11.45     11.75 o
  10  -6   6       40.86       53.40     17.69 o
  11  -6   6        4.47        2.51     13.94 o
 -11  -5   6       12.77       29.92     27.88 o
 -10  -5   6       72.32      114.74     27.58 o
  -9  -5   6        1.06        0.15      0.79 o
  -8  -5   6        0.01        3.49     32.19 o
  -7  -5   6       23.81       26.66     14.70 o
  -6  -5   6        7.46        3.21     12.31 o
  -5  -5   6       30.58       19.85     10.00 o
  -4  -5   6        0.65        0.05      2.12 o
  -3  -5   6       79.03       67.36     12.31 o
  -2  -5   6      218.32      224.04     15.35 o
  -1  -5   6        0.00        1.07      5.49 o
   0  -5   6       70.05       70.01      7.60 o
   1  -5   6        2.71        8.48      8.56 o
   2  -5   6       18.23       21.49      6.17 o
   3  -5   6        8.21        7.53      3.75 o
   4  -5   6       16.84       12.24      4.71 o
   5  -5   6      273.34      285.54     22.78 o
   6  -5   6        6.39        3.54      3.66 o
   7  -5   6       51.02       42.04     11.29 o
   8  -5   6        0.01       -0.93      7.28 o
   9  -5   6       41.27       39.92     14.65 o
  10  -5   6        0.03       10.46     14.29 o
  11  -5   6        2.95       -2.07     11.78 o
 -11  -4   6       52.30       64.79     28.01 o
 -10  -4   6        0.95        4.52     22.78 o
  -9  -4   6        1.88       -1.88      5.34 o
  -8  -4   6        0.76       -3.80     14.03 o
  -7  -4   6       27.79       29.80     15.43 o
  -6  -4   6       43.25       28.35     10.53 o
  -5  -4   6        2.87        9.31      8.33 o
  -4  -4   6        0.06        2.25      8.65 o
  -2  -4   6      429.97      444.79     17.30 o
  -1  -4   6        1.81       -2.04      4.50 o
   0  -4   6       40.16       41.08      6.57 o
   1  -4   6       31.16       21.17      6.21 o
   2  -4   6       39.94       36.44      6.33 o
   3  -4   6       86.66       83.86      4.90 o
   4  -4   6      313.87      297.67      8.41 o
   5  -4   6       83.18       90.98      6.69 o
   6  -4   6       14.26       21.76      6.45 o
   7  -4   6       30.99       25.61      7.88 o
   8  -4   6        5.07        8.98     10.83 o
   9  -4   6        7.68       23.80     11.71 o
  10  -4   6       57.12       70.68     15.22 o
  11  -4   6        1.46        1.59     10.52 o
 -12  -3   6        2.20        4.94     23.29 o
 -11  -3   6        0.45       14.59     28.88 o
 -10  -3   6        0.24        7.22     16.35 o
  -9  -3   6        3.54       -7.38     13.12 o
  -8  -3   6        0.00        3.99      8.99 o
  -7  -3   6       51.61       38.92      9.12 o
  -6  -3   6       42.07       21.66      7.92 o
  -5  -3   6       46.19       42.51      7.60 o
  -4  -3   6       12.15       18.13      6.65 o
  -3  -3   6      219.95      220.73      9.21 o
  -2  -3   6      160.39      145.17     11.91 o
  -1  -3   6       87.11       71.90     10.27 o
   0  -3   6       29.14       29.76      8.65 o
   1  -3   6        0.12        0.06      1.97 o
   2  -3   6      391.32      420.69     10.95 o
   3  -3   6       33.53       29.70      5.06 o
   4  -3   6       87.20       76.23      4.89 o
   5  -3   6       17.12       15.06      3.10 o
   6  -3   6      260.26      267.16     10.83 o
   7  -3   6      124.81      138.03      8.00 o
   8  -3   6       33.78       42.00     10.75 o
   9  -3   6       16.51       20.36     10.99 o
  10  -3   6       19.34       22.94     14.30 o
  11  -3   6        0.01        1.37      4.74 o
  12  -3   6        2.51        2.90     11.30 o
 -12  -2   6        2.88        3.46    153.42 o
 -11  -2   6        0.09        3.65     31.34 o
 -10  -2   6       53.87       44.34     15.45 o
  -9  -2   6        2.93       12.94     11.55 o
  -8  -2   6        6.76        1.52      7.94 o
  -7  -2   6       43.01       31.92     12.55 o
  -6  -2   6       10.58        6.05      8.46 o
  -5  -2   6        2.45        3.69      3.38 o
  -4  -2   6       53.07       47.36      6.81 o
  -3  -2   6        8.23        8.80      4.39 o
  -2  -2   6        3.63        2.25      4.61 o
  -1  -2   6      481.45      503.22     12.33 o
   0  -2   6        0.28        2.02      3.89 o
   1  -2   6       37.80       53.62      4.49 o
   2  -2   6       53.07       59.77      4.20 o
   3  -2   6      174.43      169.09      5.91 o
   4  -2   6        4.89        9.20      3.31 o
   5  -2   6        8.86       10.13      3.12 o
   6  -2   6       76.51       83.75      6.77 o
   7  -2   6        0.13        4.48      9.04 o
   8  -2   6       12.37       18.21     10.72 o
   9  -2   6       14.18       20.76     11.67 o
  10  -2   6        0.03        4.53     12.78 o
  11  -2   6        1.07       -1.96      5.87 o
 -13  -1   6        0.28        3.36     14.71 o
 -12  -1   6        0.29        4.01      7.23 o
 -11  -1   6        5.96        8.53     14.88 o
 -10  -1   6       15.96       22.93     12.04 o
  -9  -1   6       20.55       21.82     10.05 o
  -8  -1   6       20.16       21.31     11.12 o
  -7  -1   6       16.69       14.37      8.18 o
  -6  -1   6       26.52       27.74      6.17 o
  -5  -1   6       26.56       26.32      5.12 o
  -4  -1   6      116.15      102.23      6.71 o
  -3  -1   6      317.30      299.84     11.34 o
  -2  -1   6      908.97      909.24     21.12 o
  -1  -1   6      221.24      245.59      8.42 o
   0  -1   6       70.61       71.06      3.10 o
   1  -1   6       12.48       14.31      3.47 o
   2  -1   6       49.56      125.61     10.03 o
   3  -1   6        6.46        3.24      3.25 o
   4  -1   6        0.98        3.10      8.14 o
   5  -1   6      249.43      251.93      6.26 o
   6  -1   6       51.58       51.23      6.52 o
   7  -1   6       38.62       38.98      7.34 o
   8  -1   6       24.09       36.28     10.11 o
   9  -1   6        0.31        5.33     10.17 o
  10  -1   6        1.56        0.04      7.07 o
  11  -1   6        0.03       10.34     18.14 o
 -12   0   6        1.61        7.80     15.28 o
 -11   0   6      119.00      140.98     12.81 o
 -10   0   6       36.06       53.37      9.96 o
  -9   0   6       15.70       16.80      8.15 o
  -8   0   6       42.03       50.28      7.46 o
  -7   0   6      149.48      146.04      8.02 o
  -6   0   6      182.16      194.54      7.86 o
  -5   0   6       52.41       47.92      5.66 o
  -4   0   6       46.17       45.37      5.76 o
  -3   0   6        6.95       12.99      7.45 o
  -2   0   6        0.00        1.45     13.69 o
  -1   0   6      569.34      576.26     15.84 o
   0   0   6        9.39       14.86      5.23 o
   1   0   6      176.94      170.49      5.66 o
   2   0   6      345.51      380.11      6.30 o
   3   0   6       10.19        0.95     39.45 o
   4   0   6      156.94      156.12      5.49 o
   5   0   6       28.09       24.14      3.91 o
   6   0   6       89.92       84.15      6.17 o
   7   0   6        7.40       13.68      6.93 o
   8   0   6        2.71        3.07      5.08 o
   9   0   6        4.41       12.55     11.42 o
  10   0   6        1.50       11.43     16.63 o
 -13   1   6        0.14        8.28     32.36 o
 -12   1   6        8.23       15.05     23.92 o
 -11   1   6       43.89       46.43     14.17 o
 -10   1   6        1.22        5.53      9.06 o
  -9   1   6       19.41       14.48      7.25 o
  -8   1   6       96.35       78.06      7.45 o
  -7   1   6      128.17      117.28      7.38 o
  -6   1   6       92.48       76.10      6.24 o
  -5   1   6      184.42      219.08      8.14 o
  -4   1   6      180.72      239.13     10.36 o
  -3   1   6       47.65       52.53      3.98 o
  -2   1   6       45.68       47.71      8.64 o
  -1   1   6      111.78      130.67      6.79 o
   0   1   6       86.58       74.37      6.02 o
   1   1   6       34.76       31.66      3.20 o
   2   1   6      210.88      195.78      5.88 o
   3   1   6      313.47      323.40      9.24 o
   4   1   6       20.36       14.00      4.11 o
   5   1   6      172.37      170.27      7.07 o
   6   1   6       23.06       22.99      5.79 o
   7   1   6       31.76       37.92      7.64 o
   8   1   6        1.14        3.93      7.49 o
   9   1   6        9.36        9.82      8.78 o
  10   1   6        3.01       -2.33     21.06 o
 -13   2   6        5.47       11.49     32.85 o
 -12   2   6        0.46        2.14     31.54 o
 -11   2   6        3.29       13.05     10.46 o
 -10   2   6       11.65       20.39     11.95 o
  -9   2   6       39.70       31.32     10.93 o
  -8   2   6        2.66       11.08      7.96 o
  -7   2   6       98.09      103.47     12.40 o
  -6   2   6       23.71       18.57      6.69 o
  -5   2   6       21.95       21.60      7.73 o
  -4   2   6      209.76      207.06      7.05 o
  -3   2   6       49.70       57.18      4.34 o
  -2   2   6      190.17      167.09      7.95 o
  -1   2   6      377.13      344.35     21.12 o
   0   2   6       14.04       13.87      2.45 o
   1   2   6       94.79       96.36      4.16 o
   2   2   6      110.06      115.76      6.38 o
   3   2   6        0.92        0.39      2.00 o
   4   2   6       47.44       46.89      5.80 o
   5   2   6       66.32       57.86      6.38 o
   6   2   6        2.99       14.38      8.44 o
   7   2   6        0.17        7.16     10.67 o
   8   2   6        5.74       12.49     13.56 o
   9   2   6        8.73       -0.14      3.96 o
  10   2   6        0.24        6.00     33.67 o
  11   2   6        0.01       -4.34     53.03 o
 -13   3   6        0.49      -13.78     18.79 o
 -12   3   6        3.88       10.56     38.96 o
 -11   3   6        4.48        5.89     15.72 o
 -10   3   6        1.09        1.31      1.75 o
  -9   3   6       67.49       77.49      9.75 o
  -8   3   6      337.60      310.37     11.78 o
  -7   3   6       19.63       19.62      9.34 o
  -6   3   6      106.89      107.47      8.19 o
  -5   3   6       19.19       17.26      9.27 o
  -4   3   6        4.83        2.31      5.01 o
  -3   3   6      263.46      239.65      5.95 o
  -2   3   6      124.68      122.66      7.30 o
  -1   3   6      285.13      310.07     15.70 o
   0   3   6      725.76      751.17     10.00 o
   1   3   6        4.87        5.01      2.58 o
   2   3   6       36.46       37.51      4.11 o
   3   3   6       19.48       18.10      3.58 o
   4   3   6       38.34       37.24      6.67 o
   5   3   6      168.35      172.31      8.32 o
   6   3   6        1.39        7.71      5.64 o
   7   3   6        7.21        6.50      6.71 o
   8   3   6        2.49       -9.03     25.92 o
   9   3   6       22.18       28.76     24.72 o
  10   3   6        1.79       -5.03     27.65 o
 -13   4   6        2.24       12.53     32.82 o
 -12   4   6        0.03        0.53      2.49 o
 -11   4   6        0.01       -4.73     14.80 o
 -10   4   6        7.02       15.11     16.00 o
  -9   4   6        0.05        3.68      9.87 o
  -8   4   6      162.77      138.35      8.97 o
  -7   4   6       33.64       25.91      7.37 o
  -6   4   6        0.77        6.13      6.49 o
  -5   4   6       18.47       18.75      6.15 o
  -4   4   6        0.22       -1.30      5.95 o
  -3   4   6        7.76        7.71      5.45 o
  -2   4   6        6.94       10.53      9.66 o
  -1   4   6        5.00        1.77     13.54 o
   0   4   6       31.00       34.73     10.94 o
   1   4   6        2.07        4.89      6.39 o
   2   4   6      357.01      392.00      9.73 o
   3   4   6        6.87        0.89      3.58 o
   4   4   6       58.35       49.24      4.13 o
   5   4   6        5.76       11.12      8.26 o
   6   4   6        0.24        0.38      2.82 o
   7   4   6      114.57      133.41     18.53 o
   8   4   6       39.54       44.37     21.92 o
   9   4   6       32.78       55.40     30.39 o
  10   4   6        2.47        6.11     19.33 o
 -13   5   6        5.04       -3.27     21.29 o
 -12   5   6        1.35        5.39     15.38 o
 -11   5   6        1.09       -2.02     12.05 o
 -10   5   6       23.17       24.43     11.83 o
  -9   5   6        1.84        1.04      2.88 o
  -8   5   6        0.59       10.58      9.29 o
  -7   5   6        1.71        5.99      4.97 o
  -6   5   6       29.46       25.29      7.73 o
  -5   5   6       20.31       14.51      7.18 o
  -4   5   6       26.15       17.34     10.85 o
  -3   5   6       70.95       73.36     10.41 o
  -2   5   6       74.78       70.19     10.68 o
  -1   5   6       35.18       45.70     10.05 o
   0   5   6       98.02       87.60     11.58 o
   1   5   6        2.17       -0.72      1.85 o
   2   5   6      832.01      893.38     27.71 o
   3   5   6       79.56       70.53      6.97 o
   4   5   6      187.99      198.77      9.11 o
   5   5   6        0.59       -1.35      4.56 o
   6   5   6        0.44       15.76     16.47 o
   7   5   6       30.75       37.11     20.65 o
   8   5   6        0.84        4.36     21.87 o
   9   5   6       15.77       36.58     31.09 o
 -13   6   6        0.38        2.85     78.19 o
 -12   6   6       17.82       17.43     17.81 o
 -11   6   6        0.76        1.62     10.62 o
 -10   6   6        4.33       -1.14     41.56 o
  -9   6   6        1.32        1.70      9.14 o
  -8   6   6       27.67       34.97      6.96 o
  -7   6   6       23.58       20.89      7.20 o
  -6   6   6       38.86       39.38      7.36 o
  -5   6   6       40.45       50.84      9.02 o
  -4   6   6       56.05       56.08     10.03 o
  -3   6   6        1.98       -1.24      4.18 o
  -2   6   6      306.05      261.79     14.93 o
  -1   6   6       66.78       76.06     11.37 o
   0   6   6        5.74        1.19      4.85 o
   1   6   6      359.34      373.18     18.74 o
   2   6   6       87.87       94.65      7.49 o
   3   6   6       45.98       36.64      7.61 o
   4   6   6        3.60        6.77      5.45 o
   5   6   6       27.49       31.35     19.29 o
   6   6   6       19.04       13.33     22.13 o
   7   6   6        0.19      -17.15     19.15 o
   8   6   6        1.13        3.00     12.46 o
   9   6   6        0.20        0.47      9.33 o
 -13   7   6        0.27       -5.15     58.22 o
 -12   7   6        7.24       16.48     16.62 o
 -11   7   6        2.17       11.49     16.43 o
 -10   7   6        0.13       -2.77      5.38 o
  -9   7   6        7.45       10.48     12.43 o
  -8   7   6        3.35        7.29     27.78 o
  -7   7   6        2.51        8.74      5.88 o
  -6   7   6      165.57      174.92     11.55 o
  -5   7   6       82.46       77.71     10.49 o
  -4   7   6       40.34       23.68      9.69 o
  -3   7   6        4.88        4.49      8.27 o
  -2   7   6      295.32      331.75     16.67 o
  -1   7   6        7.38       11.76     10.21 o
   0   7   6        9.27       12.88      9.64 o
   1   7   6       30.15       38.93      9.04 o
   2   7   6       20.38       21.29      8.32 o
   3   7   6       67.93       69.76      6.66 o
   4   7   6       13.13       11.97     10.32 o
   5   7   6        4.36        7.41     11.70 o
   6   7   6        0.32       -0.68      7.93 o
   7   7   6        0.03        2.95     29.76 o
   8   7   6        0.47        2.81     15.87 o
 -13   8   6        1.41       13.99     21.25 o
 -12   8   6        3.02       14.90     34.56 o
 -11   8   6        1.09        3.75     16.13 o
 -10   8   6        5.92        9.49     12.35 o
  -9   8   6       29.41       22.35     16.46 o
  -8   8   6        1.85       12.85     12.45 o
  -7   8   6        0.04        4.22      8.40 o
  -6   8   6        4.38       12.47      9.24 o
  -5   8   6        0.08        1.71      5.25 o
  -4   8   6        0.64        0.33     11.48 o
  -3   8   6      168.57      135.83     12.55 o
  -2   8   6       16.82        9.53     12.69 o
  -1   8   6       18.01       14.33      7.74 o
   0   8   6       32.75       37.88      7.01 o
   1   8   6       14.93       17.31      8.19 o
   2   8   6       29.49       36.51      6.54 o
   3   8   6        5.65       13.73     11.76 o
   4   8   6        6.55        2.02      8.06 o
   5   8   6        1.55        4.91     18.99 o
   6   8   6       13.10       22.19     20.48 o
   7   8   6        0.85       10.41     16.43 o
   8   8   6        2.29        6.68     20.32 o
 -12   9   6        2.42       20.00     23.85 o
 -11   9   6        9.74        2.46      8.44 o
 -10   9   6        0.02        9.34     16.76 o
  -9   9   6        6.62       21.19     13.02 o
  -8   9   6       30.96       34.90     18.90 o
  -7   9   6       12.27       42.35     16.43 o
  -6   9   6        0.44       13.57     15.58 o
  -5   9   6        7.62        6.54      7.12 o
  -4   9   6        0.06        7.37     19.14 o
  -3   9   6        2.48        4.50      6.97 o
  -2   9   6        6.71       13.14      8.57 o
  -1   9   6        0.85        4.82      5.02 o
   0   9   6        0.18        4.27      5.56 o
   1   9   6        1.07        6.32      7.48 o
   2   9   6        8.92       10.59      8.69 o
   3   9   6       15.95       25.38     13.31 o
   4   9   6        0.82       -0.11      4.00 o
   5   9   6        0.00       -3.07     10.04 o
   6   9   6        4.03        3.56     27.51 o
   7   9   6        2.35       18.42     30.21 o
 -11  10   6        5.32       25.30     18.69 o
 -10  10   6       33.39       43.00     22.55 o
  -9  10   6        0.08        4.20     32.92 o
  -8  10   6        7.13        7.30     11.37 o
  -7  10   6        9.14        9.39     28.85 o
  -6  10   6        0.81        5.58     12.89 o
  -5  10   6       34.85       32.20      9.61 o
  -4  10   6        0.01        2.20      7.72 o
  -3  10   6       38.04       29.94      8.98 o
  -2  10   6        5.81       12.32      8.52 o
  -1  10   6        0.49       11.69      9.62 o
   0  10   6        4.20        7.03     11.00 o
   1  10   6       45.50       54.65     13.08 o
   2  10   6       21.34       34.24     24.55 o
   3  10   6        0.36        3.38     16.66 o
   4  10   6        7.32        5.98     17.60 o
   5  10   6        0.00        0.89     11.94 o
   6  10   6        0.02        1.63     13.80 o
 -10  11   6        3.37        5.04     19.12 o
  -9  11   6        9.65        3.32     61.81 o
  -8  11   6        0.24        6.19     39.62 o
  -7  11   6       13.11       14.27     12.26 o
  -6  11   6       23.27       45.12     13.56 o
  -5  11   6        3.84        6.55      9.92 o
  -4  11   6        7.47       17.51     15.53 o
  -3  11   6        0.10        1.75      8.87 o
  -2  11   6        0.80        7.79     14.87 o
  -1  11   6        1.86       13.39     21.85 o
   0  11   6        0.04       -0.92     15.27 o
   1  11   6        1.09        0.54      6.87 o
   2  11   6        3.53        0.45      8.82 o
   3  11   6        1.69       -3.44     13.70 o
   4  11   6       19.40       30.78     22.55 o
   5  11   6        0.25        7.39     53.65 o
  -9  12   6        0.44       -2.50     15.06 o
  -8  12   6        8.53       20.12     22.18 o
  -7  12   6        4.36        9.64     17.16 o
  -6  12   6        2.15       -5.69     43.15 o
  -5  12   6        5.45       -3.82     12.72 o
  -4  12   6        1.26        0.07      2.21 o
  -3  12   6       13.64       24.24     17.20 o
  -2  12   6        3.99        2.15      8.82 o
  -1  12   6        4.51       15.43     10.23 o
   0  12   6        2.74       15.05     25.12 o
   1  12   6        6.38       13.97     29.88 o
   3  12   6       17.10       17.58     28.82 o
   4  12   6        5.56       -7.40     22.99 o
  -7  13   6        1.52        6.90     24.24 o
  -6  13   6        6.28        8.82     32.87 o
  -5  13   6        0.75        9.60     24.89 o
  -4  13   6       34.71       64.92     18.67 o
  -3  13   6       25.67       30.82     19.02 o
  -2  13   6        7.68       11.59     21.98 o
  -1  13   6        0.71        4.63     18.72 o
   0  13   6        8.95       19.55     27.99 o
  -6  14   6        0.18        4.36     31.21 o
  -5  14   6        0.43       16.56     18.23 o
  -4  14   6       19.35       42.55     23.86 o
  -3  14   6       32.05       53.29     20.73 o
  -2  14   6        5.18        4.19     10.74 o
   1 -14   7       13.16        1.86     15.50 o
   2 -14   7       12.83       22.06     31.26 o
   3 -14   7        0.02        8.52     28.43 o
   5 -14   7        1.89       16.68     41.03 o
  -2 -13   7        6.87       24.45     34.97 o
  -1 -13   7        8.28       16.50     20.28 o
   0 -13   7        0.11       -0.70      6.10 o
   1 -13   7        2.59       13.12     19.16 o
   2 -13   7        0.00        4.13     22.46 o
   3 -13   7        5.13       18.11     18.65 o
   4 -13   7        0.00        1.20     21.61 o
   5 -13   7        0.74        8.91     25.76 o
   6 -13   7        0.66        9.03     25.72 o
  -5 -12   7        1.57       39.21     50.75 o
  -4 -12   7        0.79       -0.16      0.98 o
  -3 -12   7        8.42       22.69     29.93 o
  -2 -12   7        0.00       11.07     22.34 o
  -1 -12   7        0.41       16.57     20.91 o
   0 -12   7       13.63       33.76     17.01 o
   1 -12   7        0.18       11.10     17.70 o
   2 -12   7        1.97        6.95     12.91 o
   3 -12   7        5.52        4.56      7.51 o
   4 -12   7        0.12       -8.52     31.78 o
   5 -12   7        4.01       13.89     15.00 o
   6 -12   7        1.08       -0.92     12.32 o
   7 -12   7        2.25       -2.18     14.20 o
  -6 -11   7        4.82       37.12     30.51 o
  -5 -11   7        5.34       23.36     16.70 o
  -4 -11   7        3.36       33.57     23.82 o
  -3 -11   7       14.98       11.78     20.60 o
  -2 -11   7        0.38        2.42     50.79 o
  -1 -11   7       10.06       16.43     12.89 o
   0 -11   7        7.21        4.15      8.75 o
   1 -11   7       34.10       41.20      9.16 o
   2 -11   7       17.91       40.09     11.14 o
   3 -11   7        5.80        9.03     12.66 o
   4 -11   7        4.32       12.61     11.80 o
   5 -11   7        2.01        4.23      8.88 o
   6 -11   7        3.31       15.29     16.57 o
   7 -11   7        0.01        4.99     17.77 o
  -7 -10   7        2.44       22.39     23.30 o
  -6 -10   7       24.78       45.01     19.21 o
  -5 -10   7        0.00        8.53     16.87 o
  -4 -10   7        0.00        8.62     34.72 o
  -3 -10   7        0.05        6.59     14.07 o
  -2 -10   7        0.12       -0.90      9.04 o
  -1 -10   7       94.00      101.41     13.42 o
   0 -10   7      123.27      133.08      8.14 o
   1 -10   7        5.28       13.75      7.11 o
   2 -10   7       26.35       27.80      7.85 o
   3 -10   7        0.01        3.47      6.75 o
   4 -10   7       11.63       13.69     12.94 o
   5 -10   7       15.02       17.31      9.75 o
   6 -10   7        0.16       -1.30      6.17 o
   7 -10   7        0.18        8.41     10.89 o
   8 -10   7        0.02       -1.26     21.04 o
  -8  -9   7        0.27        9.78     31.16 o
  -7  -9   7        1.06       12.12     17.97 o
  -6  -9   7       29.30       37.77     16.97 o
  -5  -9   7       25.93       22.45     12.77 o
  -4  -9   7        0.71       28.40     18.44 o
  -3  -9   7       61.64       53.19     16.77 o
  -2  -9   7       20.19       30.81     10.22 o
  -1  -9   7       20.24       29.17      8.44 o
   0  -9   7        0.29        2.75      4.48 o
   1  -9   7      123.06      134.66      7.29 o
   2  -9   7      107.25      101.56      8.40 o
   3  -9   7       25.00       23.00      7.74 o
   4  -9   7       23.06       19.21     11.18 o
   5  -9   7       14.34       10.25     12.76 o
   6  -9   7        0.06        9.34     13.41 o
   7  -9   7        1.57       10.52      9.43 o
   8  -9   7        0.00        4.04     12.70 o
   9  -9   7       12.86       13.30     17.06 o
  -9  -8   7        8.34        7.69     39.81 o
  -8  -8   7        0.10      -15.51     22.27 o
  -7  -8   7       36.16        9.80     16.02 o
  -6  -8   7       84.63      107.26     14.03 o
  -5  -8   7        0.48       12.67     17.92 o
  -4  -8   7       17.32       24.70     14.74 o
  -3  -8   7       52.34       50.40      9.31 o
  -2  -8   7        3.16       13.66     10.11 o
  -1  -8   7        4.31        1.00      8.25 o
   0  -8   7      195.82      214.92      7.64 o
   1  -8   7        0.76        5.53      8.03 o
   2  -8   7        2.97        3.29      3.63 o
   3  -8   7        9.98        7.91      6.46 o
   4  -8   7       12.36       12.58      6.98 o
   5  -8   7        0.01        0.40     11.41 o
   6  -8   7        5.60       16.05     10.48 o
   7  -8   7       17.60       24.44     14.19 o
   8  -8   7        9.93       18.09     12.60 o
   9  -8   7        9.84       16.88     14.76 o
 -10  -7   7        0.06       20.28     32.74 o
  -9  -7   7        1.85        0.55     30.35 o
  -8  -7   7        6.72        0.46      6.33 o
  -7  -7   7       20.22       18.22     21.24 o
  -6  -7   7        1.61       12.30     12.78 o
  -5  -7   7        0.26        1.75      7.95 o
  -4  -7   7       28.39       34.17     15.61 o
  -3  -7   7       47.67       38.73     16.71 o
  -2  -7   7        0.66        4.51      6.09 o
  -1  -7   7       46.20       47.96      6.49 o
   0  -7   7        8.86       17.09      5.78 o
   1  -7   7       13.97       18.95      5.36 o
   2  -7   7       47.38       44.96      6.64 o
   3  -7   7        6.35        4.09      4.38 o
   4  -7   7        0.17        3.01      2.77 o
   5  -7   7        2.59        7.69      7.96 o
   6  -7   7        0.61       -6.33      9.98 o
   7  -7   7       15.40       22.26     11.66 o
   8  -7   7       13.54       12.28     11.79 o
   9  -7   7        3.85       15.60     14.90 o
  10  -7   7        3.97        0.18      8.86 o
 -10  -6   7       15.56       17.64     24.71 o
  -9  -6   7       23.80       42.99     25.83 o
  -8  -6   7        2.21        0.71     33.63 o
  -7  -6   7        0.55        2.61     11.90 o
  -6  -6   7        0.81        4.41     11.15 o
  -5  -6   7       13.28       14.18     11.44 o
  -2  -6   7        0.09       -0.39      1.27 o
  -1  -6   7      197.59      210.17     14.98 o
   0  -6   7        2.16        4.06      3.62 o
   1  -6   7       35.89       20.41      6.52 o
   2  -6   7        3.77        2.18      4.63 o
   3  -6   7       99.62      104.16      7.06 o
   4  -6   7       53.68       46.31      6.90 o
   5  -6   7       16.77       15.26      7.05 o
   6  -6   7        4.67        0.68      9.77 o
   7  -6   7       33.95       41.86     11.65 o
   8  -6   7        4.68        6.10     11.62 o
   9  -6   7        8.16       22.70     14.89 o
  10  -6   7        0.54       12.59     13.75 o
 -11  -5   7       23.62       37.59     35.18 o
 -10  -5   7       18.52       34.87     22.39 o
  -9  -5   7        0.30        6.64     14.24 o
  -8  -5   7        6.24        1.85      7.19 o
  -7  -5   7        5.02        5.10     77.59 o
  -6  -5   7       25.41       32.19     12.09 o
  -5  -5   7       38.45       33.84     11.00 o
  -4  -5   7      540.42      483.90     17.98 o
  -3  -5   7      221.84      196.75     15.67 o
  -2  -5   7      248.76      259.64     15.95 o
  -1  -5   7       37.05       34.21     11.18 o
   0  -5   7      111.76       87.21     11.94 o
   1  -5   7       16.51       13.85      5.78 o
   2  -5   7      160.11      162.31      9.39 o
   3  -5   7       50.58       49.60      6.18 o
   4  -5   7      181.83      190.68      7.98 o
   5  -5   7       78.53       75.41      7.04 o
   6  -5   7       26.89       25.46      7.59 o
   7  -5   7       31.70       36.99     11.53 o
   8  -5   7        4.17       17.37     14.95 o
   9  -5   7       23.73       27.80     17.00 o
  10  -5   7        7.02        1.62      9.82 o
 -11  -4   7       89.97      141.60     31.75 o
 -10  -4   7       42.21       62.05     23.12 o
  -9  -4   7        6.09        0.61     24.77 o
  -8  -4   7       11.22       15.65     11.32 o
  -7  -4   7        9.69       11.47     14.43 o
  -6  -4   7        3.59       -0.65      1.66 o
  -5  -4   7       23.85       15.84     11.27 o
  -4  -4   7        1.22        8.30      9.32 o
  -3  -4   7       74.96       77.07     14.23 o
  -2  -4   7      163.24      150.71     14.29 o
  -1  -4   7      239.34      257.86     14.85 o
   0  -4   7       14.63       21.58     10.55 o
   1  -4   7       90.49      106.15     11.39 o
   2  -4   7       26.37       33.11      6.54 o
   3  -4   7      318.91      362.53     14.16 o
   4  -4   7      349.91      338.50      9.71 o
   5  -4   7        9.44       17.11      6.35 o
   6  -4   7      210.70      226.32     16.90 o
   7  -4   7       56.73       48.66      8.62 o
   8  -4   7       71.10       88.21     28.59 o
   9  -4   7       14.47       21.31     12.56 o
  10  -4   7        1.04        5.77     14.20 o
  11  -4   7       22.84       35.60     19.44 o
 -12  -3   7        5.09        7.19     26.14 o
 -11  -3   7       16.99       21.95     26.01 o
 -10  -3   7        2.00       13.98     24.01 o
  -9  -3   7       14.71        9.64     26.47 o
  -8  -3   7        8.25        9.29     11.25 o
  -7  -3   7       15.74       18.44     13.05 o
  -6  -3   7        1.26        8.55      8.97 o
  -5  -3   7        3.27        2.03      4.20 o
  -4  -3   7        0.01       -0.45      2.94 o
  -3  -3   7       45.65       54.80      6.21 o
  -2  -3   7      135.46      145.11      8.88 o
  -1  -3   7        5.34        1.79      3.75 o
   0  -3   7       58.71       70.99     10.84 o
   1  -3   7      117.94      112.18     11.81 o
   2  -3   7      130.28      122.36      8.56 o
   3  -3   7        0.43       -0.14      4.50 o
   4  -3   7        6.77        5.14      5.18 o
   5  -3   7        3.92        0.22      1.96 o
   6  -3   7       72.59       68.58      7.52 o
   7  -3   7       76.86       73.67      8.14 o
   8  -3   7        0.02       -2.32      6.29 o
   9  -3   7       11.22        9.84     12.09 o
  10  -3   7        3.84       18.14     14.94 o
  11  -3   7        4.55        3.26     11.44 o
 -12  -2   7        4.01        0.78      7.14 o
 -11  -2   7        3.05       15.16     16.35 o
 -10  -2   7       13.49       22.47     13.92 o
  -9  -2   7        2.94       16.52     12.36 o
  -8  -2   7       23.80       21.37     10.06 o
  -7  -2   7       36.03       28.16      7.38 o
  -6  -2   7       27.49       27.34      6.51 o
  -5  -2   7       26.00       23.27      5.54 o
  -4  -2   7        2.10        4.93      5.73 o
  -3  -2   7       28.08       23.19      4.83 o
  -2  -2   7      146.58      144.00      7.53 o
  -1  -2   7       54.30       68.11     12.82 o
   0  -2   7      247.06      254.66      9.30 o
   1  -2   7       60.82       63.04      6.26 o
   2  -2   7       54.55       46.43      5.48 o
   3  -2   7      197.51      193.11      6.61 o
   4  -2   7      170.77      171.86      5.63 o
   5  -2   7       25.14       31.85      5.30 o
   6  -2   7      176.37      183.30      8.83 o
   7  -2   7        0.55       -7.23      8.88 o
   8  -2   7        3.64       -2.01      3.57 o
   9  -2   7       26.75       29.13     14.38 o
  10  -2   7        0.11       18.60     16.52 o
  11  -2   7        3.14       21.71     22.50 o
 -12  -1   7        2.61        0.27      9.26 o
 -11  -1   7        4.05        7.57     14.42 o
 -10  -1   7        6.42        9.15     22.74 o
  -9  -1   7       67.58       83.11     10.06 o
  -8  -1   7        8.14        8.72      9.22 o
  -7  -1   7       73.48       63.08      7.45 o
  -6  -1   7       29.65       28.89      6.64 o
  -5  -1   7      227.94      208.92     10.26 o
  -4  -1   7       46.90       42.85      5.33 o
  -3  -1   7       32.95       25.53      4.42 o
  -2  -1   7        0.20        0.43      2.01 o
  -1  -1   7       12.43        9.19      6.69 o
   0  -1   7        1.59        5.63      2.27 o
   1  -1   7        6.04       14.30      2.57 o
   2  -1   7        5.08        9.30      3.97 o
   3  -1   7        6.01        6.64      3.88 o
   4  -1   7        0.39        3.20      4.92 o
   5  -1   7       27.85       25.51      5.05 o
   6  -1   7       36.80       33.37      5.58 o
   7  -1   7        2.62        0.07      2.41 o
   8  -1   7        1.18        0.55      5.28 o
   9  -1   7        0.61        9.59     13.29 o
  10  -1   7        1.68        2.50      8.92 o
 -13   0   7        2.37        5.66     25.48 o
 -12   0   7        1.53        5.51     11.25 o
 -11   0   7        0.30        2.47     10.17 o
 -10   0   7        2.68        5.57      9.07 o
  -9   0   7        1.65        2.62      8.66 o
  -8   0   7       47.10       41.31      8.47 o
  -7   0   7        6.87        8.05      4.62 o
  -6   0   7      236.41      216.25      8.15 o
  -5   0   7        1.62        0.99      5.32 o
  -4   0   7        0.00        1.92      3.52 o
  -3   0   7       66.39       67.38      3.88 o
  -2   0   7       33.72       41.45      8.94 o
  -1   0   7       67.76       73.12      7.01 o
   0   0   7       36.44       44.00      5.35 o
   1   0   7       46.69       50.02      5.36 o
   2   0   7       18.95       22.10      4.03 o
   3   0   7       43.09       35.16     10.64 o
   4   0   7       21.44       23.64     12.56 o
   5   0   7        2.79        1.10      2.06 o
   6   0   7       12.41       12.99      6.54 o
   7   0   7        0.00        2.15      3.85 o
   8   0   7        2.10        7.16     14.70 o
   9   0   7        0.58       14.02     15.14 o
  10   0   7        0.39        7.54      8.89 o
 -13   1   7        0.65        9.05     26.77 o
 -12   1   7        0.16       25.11     22.58 o
 -11   1   7        0.18        3.04     10.02 o
 -10   1   7        0.00       -1.88      5.67 o
  -9   1   7        0.03        5.30      7.22 o
  -8   1   7        1.40       12.53      7.96 o
  -7   1   7        0.82        6.43      6.19 o
  -6   1   7       38.59       45.18      8.12 o
  -5   1   7       36.44       37.99      7.73 o
  -4   1   7       37.07       48.50      7.06 o
  -3   1   7       18.42        9.39      7.85 o
  -2   1   7       60.53       47.76      6.76 o
  -1   1   7       56.28       60.63      6.63 o
   0   1   7       80.38       78.26     11.35 o
   1   1   7      105.66       98.48      6.40 o
   2   1   7        3.44        0.72      4.03 o
   3   1   7       15.60       11.34      8.07 o
   4   1   7      118.77      121.13      6.49 o
   5   1   7       12.18       16.89      6.09 o
   6   1   7        2.43        4.16      4.87 o
   7   1   7        3.16        0.63      5.22 o
   8   1   7       15.17       13.61     14.74 o
   9   1   7       24.82       38.02     19.08 o
 -13   2   7        0.01        8.26     18.00 o
 -12   2   7       42.21       55.74     27.00 o
 -11   2   7        2.79       -0.27     10.74 o
 -10   2   7        9.61       13.84      9.76 o
  -9   2   7        2.18       -1.22      5.12 o
  -8   2   7       35.12       36.00      9.69 o
  -7   2   7       22.58       28.59      8.07 o
  -6   2   7      401.10      475.44     13.39 o
  -5   2   7      137.91      142.59      9.03 o
  -4   2   7       13.42        5.60      4.91 o
  -3   2   7      203.19      198.02      4.66 o
  -2   2   7        1.68        7.44      3.94 o
  -1   2   7      217.89      188.14      8.46 o
   0   2   7        7.01        6.00      2.09 o
   1   2   7        3.25        3.19      2.57 o
   2   2   7       15.21       20.38      4.52 o
   3   2   7      241.07      231.95      5.48 o
   4   2   7        1.99       -2.40      2.99 o
   5   2   7      123.25      112.39      7.38 o
   6   2   7       42.41       37.88      6.78 o
   7   2   7        0.91        0.61      3.71 o
   8   2   7       28.55       20.11     14.01 o
   9   2   7        8.02        9.74     26.17 o
  10   2   7        0.34      -12.69     19.31 o
 -13   3   7       13.52       16.21     38.19 o
 -12   3   7       15.13       12.09     21.81 o
 -11   3   7        3.63        3.74      8.53 o
 -10   3   7       26.53       38.38     13.35 o
  -9   3   7        2.82        8.54     12.30 o
  -8   3   7        2.57        9.69      6.95 o
  -7   3   7        0.01        5.72      5.89 o
  -6   3   7       12.20        4.83      7.30 o
  -5   3   7        0.63        1.36      3.32 o
  -4   3   7        0.08        1.24      1.61 o
  -3   3   7       75.18       70.48      4.35 o
  -2   3   7      167.36      157.12      4.24 o
  -1   3   7       72.57       71.74      3.41 o
   0   3   7       97.38       96.99      4.39 o
   1   3   7       28.45       31.01      4.08 o
   2   3   7       34.25       34.05      4.25 o
   3   3   7        2.11        1.44      3.94 o
   4   3   7       92.61       85.07      6.93 o
   5   3   7        1.00        4.39      9.54 o
   6   3   7        2.74       10.20     10.05 o
   7   3   7        2.30        1.96      6.16 o
   8   3   7       10.58       10.21     26.82 o
   9   3   7       22.61       45.16     28.35 o
  10   3   7        0.49        0.09      4.30 o
 -13   4   7        0.57        0.71    136.99 o
 -12   4   7        1.47       13.17     13.46 o
 -11   4   7       36.43       41.41     15.06 o
 -10   4   7        0.00        3.21     34.79 o
  -9   4   7       35.15       31.55      9.73 o
  -8   4   7       68.31       81.54      9.51 o
  -7   4   7        9.95       13.79      7.42 o
  -6   4   7      142.50      136.07      9.18 o
  -5   4   7       16.67       12.50      5.94 o
  -4   4   7        5.25        3.88      3.11 o
  -3   4   7      332.76      334.80      7.40 o
  -2   4   7       32.60       30.02      6.46 o
  -1   4   7       12.43       16.01      6.89 o
   0   4   7      159.38      160.46      5.74 o
   1   4   7       72.30       72.53      7.69 o
   2   4   7      126.23      142.24      6.05 o
   3   4   7       28.10       31.04      5.29 o
   4   4   7       42.51       43.49      7.46 o
   5   4   7        1.13        5.23      7.44 o
   6   4   7        3.20        6.93      8.71 o
   7   4   7       27.73       36.30     23.95 o
   8   4   7       30.49       31.13     20.88 o
   9   4   7        6.98        0.79     15.25 o
  10   4   7        1.34        3.47     93.71 o
 -13   5   7        0.46        6.29     10.74 o
 -12   5   7        0.00        2.65     12.84 o
 -11   5   7        2.19       -2.37      6.22 o
 -10   5   7        0.00        8.49     18.25 o
  -9   5   7       31.38       42.11     10.83 o
  -8   5   7        1.24        0.51      3.42 o
  -7   5   7       19.61       21.86      8.90 o
  -6   5   7      148.07      137.37     15.40 o
  -5   5   7       41.76       34.04      7.61 o
  -4   5   7      164.66      170.76      9.59 o
  -3   5   7       72.65       62.85      8.45 o
  -2   5   7       20.66       17.23      8.43 o
  -1   5   7      301.95      268.04     15.95 o
   0   5   7      699.68      705.77     22.84 o
   1   5   7      442.66      451.23     32.25 o
   2   5   7        0.26        3.05      2.98 o
   3   5   7       53.93       56.92      5.56 o
   4   5   7       86.33       89.52      8.30 o
   5   5   7       19.73       10.66     10.71 o
   6   5   7        0.00        1.24     91.10 o
   7   5   7       11.01       21.08     21.60 o
   8   5   7        1.12        7.56     14.69 o
   9   5   7        9.10       30.60     33.90 o
 -13   6   7        4.50        6.26     20.22 o
 -12   6   7        0.64        7.87     18.91 o
 -11   6   7       34.62       42.01     17.60 o
 -10   6   7        6.26       11.78      9.93 o
  -9   6   7       43.51       19.96     12.03 o
  -8   6   7        9.39       11.46     11.19 o
  -7   6   7       88.41       77.53      9.22 o
  -6   6   7      366.04      392.26     12.48 o
  -5   6   7      136.17      128.18      9.54 o
  -4   6   7      195.20      194.58     13.92 o
  -3   6   7        0.95       -0.50    120.09 o
  -2   6   7        1.98       12.67      7.59 o
  -1   6   7        0.83        3.30      7.31 o
   0   6   7       10.53       16.15     10.51 o
   1   6   7      117.10      115.87      7.33 o
   2   6   7      163.01      180.86      9.28 o
   3   6   7        6.91       20.17      7.47 o
   4   6   7        4.61        1.60      4.41 o
   5   6   7        3.08        0.06      2.37 o
   6   6   7        3.34        8.84     17.04 o
   7   6   7        1.50       -0.66     65.76 o
   8   6   7        0.15       18.69     31.72 o
   9   6   7        0.71        6.90     57.01 o
 -13   7   7       10.38       15.42     27.74 o
 -12   7   7        2.42       -7.92     24.41 o
 -11   7   7       20.17       24.55     18.76 o
 -10   7   7        5.77        7.36     18.82 o
  -9   7   7        7.13        0.75      4.28 o
  -8   7   7        0.11        1.97      9.32 o
  -7   7   7       75.65       73.29      9.72 o
  -6   7   7        8.06       13.00     10.12 o
  -5   7   7      115.17      129.78     12.02 o
  -4   7   7        1.23        2.33     31.94 o
  -3   7   7      130.94      122.99     13.31 o
  -2   7   7       20.03        6.23     11.11 o
  -1   7   7       78.17       78.88     13.61 o
   0   7   7      127.65      117.42     10.71 o
   1   7   7        0.66        1.19      5.86 o
   2   7   7       19.33       22.83      7.59 o
   3   7   7       73.22       60.77      9.22 o
   4   7   7       12.02       12.00     10.73 o
   5   7   7        4.99        2.94      9.06 o
   6   7   7        1.20        9.59     26.02 o
   7   7   7        9.00       11.91     31.63 o
   8   7   7        0.36       15.49     32.47 o
 -12   8   7        2.46       10.75     30.44 o
 -11   8   7        4.58       20.38     20.23 o
 -10   8   7       13.14       15.47     15.72 o
  -9   8   7        1.70        0.16      7.95 o
  -8   8   7        6.88       10.75     14.04 o
  -7   8   7       42.65       42.56      9.32 o
  -6   8   7       34.92       26.98     10.09 o
  -5   8   7        0.25        4.72      7.74 o
  -4   8   7       10.74       14.97     10.73 o
  -3   8   7       35.30       33.97     13.46 o
  -2   8   7       54.39       55.51     12.95 o
  -1   8   7        2.21       -2.88     10.27 o
   0   8   7        8.93        3.30      5.65 o
   1   8   7       43.28       44.38     11.04 o
   2   8   7       18.55       18.39      7.58 o
   3   8   7        9.64       10.30     11.55 o
   4   8   7        3.95        8.56     11.24 o
   5   8   7       11.24       10.24     22.69 o
   6   8   7        0.18        5.74     80.21 o
   7   8   7        3.31        5.50     80.46 o
 -11   9   7        7.17       23.07     20.47 o
 -10   9   7        7.76        5.54     14.86 o
  -9   9   7        8.78       21.79     19.63 o
  -8   9   7        6.41        4.24     13.15 o
  -7   9   7       44.55       49.63     17.00 o
  -6   9   7        3.86       13.98      9.13 o
  -5   9   7        2.92       13.01      9.45 o
  -4   9   7       13.25       17.23      8.96 o
  -3   9   7       27.16       38.67     10.25 o
  -2   9   7       27.56       21.84      8.68 o
  -1   9   7       12.75       19.87      8.84 o
   0   9   7        8.97       16.21      9.11 o
   1   9   7        1.03        5.40     14.25 o
   2   9   7        2.06       -3.75     11.28 o
   3   9   7        1.16       -4.65     14.67 o
   4   9   7        5.37       -5.48     15.99 o
   5   9   7        0.06        1.51     86.05 o
   6   9   7        1.92        2.53      6.76 o
 -10  10   7        5.02       29.71     19.57 o
  -9  10   7        8.10        9.67     23.71 o
  -8  10   7        0.81       10.14     27.08 o
  -7  10   7        2.50        5.82     11.20 o
  -6  10   7        2.00       -9.34     29.46 o
  -5  10   7        0.07        4.56     18.89 o
  -4  10   7        0.59        4.35      6.00 o
  -3  10   7        0.00        2.61     10.79 o
  -2  10   7       12.46       22.12      9.27 o
  -1  10   7        9.84       13.69     10.08 o
   0  10   7        0.21        8.38     10.61 o
   1  10   7       58.35       83.29     13.29 o
   2  10   7        0.82        0.88      2.55 o
   3  10   7        4.21       -0.12      5.19 o
   4  10   7        1.88        4.05    184.75 o
   5  10   7        0.07        6.75     42.80 o
  -9  11   7        1.35        3.77     16.57 o
  -8  11   7        0.02       20.44     24.77 o
  -7  11   7        0.04       16.38     21.70 o
  -6  11   7        0.35        7.20      9.91 o
  -5  11   7       20.65       17.30     15.34 o
  -4  11   7        2.17        1.91      8.60 o
  -3  11   7        0.01        3.58      7.29 o
  -2  11   7        3.98        3.05      8.93 o
  -1  11   7        9.49       23.39     16.37 o
   0  11   7        0.05        8.41      8.88 o
   1  11   7        3.09        7.81     92.09 o
   2  11   7        2.70       19.28     16.33 o
   3  11   7        0.03       -4.80     62.60 o
   4  11   7       12.21       12.49     31.20 o
  -8  12   7        0.93       -1.26      5.27 o
  -7  12   7        9.13       29.20     19.73 o
  -6  12   7        0.06        1.17      6.40 o
  -5  12   7       15.66        4.34     15.01 o
  -4  12   7        5.33        2.61     10.08 o
  -3  12   7       10.88       18.77     26.39 o
  -2  12   7        1.13        6.67     27.16 o
  -1  12   7        1.29       15.45     20.56 o
   0  12   7        1.90        1.96     12.43 o
   1  12   7        0.00        5.32     51.20 o
   2  12   7        0.53        6.93     17.57 o
  -7  13   7        0.81       23.13     23.32 o
  -6  13   7        8.29       12.75     21.81 o
  -5  13   7        8.07       20.82     20.25 o
  -4  13   7        2.63        8.09     17.47 o
  -3  13   7       17.76       45.22     19.43 o
  -2  13   7       10.48       23.54     21.41 o
  -1  13   7       10.05       25.04     26.78 o
  -6  14   7        0.00        9.18     17.75 o
  -5  14   7       11.38       30.85     31.08 o
  -4  14   7        2.54       -7.61     35.85 o
  -3  14   7        0.14       -0.30      3.65 o
  -2 -13   8        0.38       22.09     45.86 o
  -1 -13   8        0.27        7.00     31.50 o
   0 -13   8        0.20       17.87     27.55 o
   1 -13   8       39.93       97.95     32.60 o
   4 -13   8        0.17       -5.82     14.31 o
   5 -13   8        2.62        0.05      1.83 o
  -3 -12   8        1.81        8.57     31.83 o
  -2 -12   8        0.57       -1.81      5.49 o
  -1 -12   8        0.01        4.44     10.89 o
   0 -12   8        1.95       10.49     16.03 o
   1 -12   8       52.64       59.66     24.69 o
   2 -12   8        0.20        8.35     19.57 o
   3 -12   8        1.13       12.18     15.80 o
   4 -12   8        2.32       16.70     16.02 o
   5 -12   8       10.08       39.76     18.61 o
   6 -12   8        2.01        5.52     24.90 o
  -6 -11   8        4.89       12.74     36.10 o
  -5 -11   8        2.01       18.54     18.87 o
  -4 -11   8        1.94        5.46     33.97 o
  -3 -11   8        8.00       13.50     32.09 o
  -2 -11   8       12.54        3.76      9.92 o
  -1 -11   8        1.38        2.41      8.24 o
   0 -11   8        5.77        5.30     18.03 o
   1 -11   8        2.49       20.28     15.34 o
   2 -11   8       10.24       17.04     12.11 o
   3 -11   8        0.27       -0.80     13.19 o
   4 -11   8        6.26        5.50     12.73 o
   5 -11   8        0.01       10.27     15.83 o
   6 -11   8       14.21       19.95     15.82 o
   7 -11   8        7.24       28.81     22.37 o
  -7 -10   8        1.38       -1.01     23.12 o
  -6 -10   8        1.44        2.77    105.15 o
  -5 -10   8        1.68       13.61     17.92 o
  -4 -10   8        0.33       10.42     20.83 o
  -3 -10   8       18.08       43.35     23.87 o
  -2 -10   8        0.33        0.23      6.43 o
  -1 -10   8        9.61        6.90     10.52 o
   0 -10   8        6.31        1.67      6.92 o
   1 -10   8       10.99       16.80     10.05 o
   2 -10   8       29.15       35.75     10.19 o
   3 -10   8        4.89        6.79     14.86 o
   4 -10   8        3.85       -0.75     26.72 o
   5 -10   8       10.33       17.20     14.06 o
   6 -10   8        1.64       15.81     18.13 o
   7 -10   8        0.82       14.49     13.42 o
  -8  -9   8        0.24       -5.70    910.72 o
  -7  -9   8        0.62        1.35     11.44 o
  -6  -9   8        4.87        6.24     37.16 o
  -5  -9   8        9.01       48.63     18.70 o
  -4  -9   8        0.24        6.42     22.52 o
  -3  -9   8        2.27       16.02     13.71 o
  -2  -9   8       42.39       42.48     10.23 o
  -1  -9   8       10.91       20.10     11.84 o
   0  -9   8        1.75        1.20     10.75 o
   1  -9   8        0.00        1.48      7.22 o
   2  -9   8        1.52        5.27      8.22 o
   3  -9   8       14.61       15.48      9.23 o
   4  -9   8        9.22       14.54     16.79 o
   5  -9   8        0.30        1.07     12.46 o
   6  -9   8        0.65       10.60     10.47 o
   7  -9   8        2.55        0.13      1.06 o
   8  -9   8        0.73        9.26     16.07 o
  -9  -8   8        0.29        1.18      6.25 o
  -8  -8   8        4.83       -6.59     29.73 o
  -7  -8   8        0.10        3.00     40.24 o
  -6  -8   8       19.47       16.20     22.33 o
  -5  -8   8        7.87        4.84      9.96 o
  -3  -8   8        0.00       16.57     13.42 o
  -2  -8   8       18.93       16.05      9.48 o
  -1  -8   8      110.88      124.90     10.27 o
   0  -8   8        2.11        1.70      4.68 o
   1  -8   8       77.56       66.70      8.14 o
   2  -8   8        0.44        1.61      7.68 o
   3  -8   8        3.44        6.49      8.71 o
   4  -8   8       22.06       33.78      9.43 o
   5  -8   8        0.00        5.28     12.26 o
   6  -8   8        0.53        1.11      7.69 o
   7  -8   8        3.23       10.38     13.36 o
   8  -8   8        1.21        5.06     11.39 o
   9  -8   8        0.87       -3.40     12.85 o
 -10  -7   8        0.44       13.82     43.19 o
  -9  -7   8        2.52       14.44     23.53 o
  -8  -7   8       19.61       11.03     20.65 o
  -7  -7   8        1.65       -5.71     17.83 o
  -6  -7   8        1.31        7.30     16.61 o
  -5  -7   8        1.49        3.40      8.13 o
  -4  -7   8        5.07       11.99     14.68 o
  -3  -7   8        3.76       14.39     15.75 o
  -2  -7   8        0.00        1.75      7.68 o
  -1  -7   8       43.61       39.43     13.80 o
   0  -7   8      101.94       82.13      9.45 o
   1  -7   8       32.23       37.51      7.26 o
   2  -7   8        5.66        6.56      6.50 o
   3  -7   8        1.60        6.94      9.33 o
   4  -7   8        4.04        0.91      5.49 o
   5  -7   8        0.71        0.15      7.28 o
   6  -7   8        3.53        6.52      9.41 o
   7  -7   8       18.64       18.94     16.09 o
   8  -7   8        7.62       20.34     16.81 o
   9  -7   8        3.93       22.40     19.67 o
 -10  -6   8       16.74       23.97     37.22 o
  -9  -6   8       20.08       27.04     28.07 o
  -8  -6   8       18.15       21.67     29.29 o
  -7  -6   8       20.67       42.15     19.50 o
  -6  -6   8       42.65       35.52     16.83 o
  -5  -6   8        0.00       -0.31      2.19 o
  -4  -6   8        0.11        9.07     12.69 o
  -3  -6   8        0.16        6.68     15.96 o
  -2  -6   8       31.77       24.24     12.56 o
  -1  -6   8       98.54       95.16     14.26 o
   0  -6   8      136.94      126.89     14.01 o
   1  -6   8       29.88       28.03      9.00 o
   2  -6   8       51.46       58.52      6.84 o
   3  -6   8       48.70       40.06      7.43 o
   4  -6   8        6.94        9.39      6.17 o
   5  -6   8       48.29       49.65      8.02 o
   6  -6   8       16.17       18.79     10.63 o
   7  -6   8       10.93        9.27     10.88 o
   8  -6   8        0.02       10.16     14.84 o
   9  -6   8        2.38       15.56     14.72 o
 -11  -5   8        4.85       36.86     36.06 o
 -10  -5   8        3.71        7.28     22.65 o
  -9  -5   8       27.79       16.22     23.98 o
  -8  -5   8        6.66       -4.41     39.31 o
  -7  -5   8        4.35        0.04      1.68 o
  -6  -5   8        0.11        1.89     48.04 o
  -5  -5   8       25.69       27.38      9.66 o
  -4  -5   8      155.95      138.73      9.91 o
  -3  -5   8       97.96       98.95     14.18 o
  -2  -5   8       50.59       37.62     12.27 o
  -1  -5   8       81.99       85.92     12.39 o
   0  -5   8        0.89       -2.51     14.69 o
   1  -5   8       29.57       24.55      8.26 o
   2  -5   8       84.59       78.51     11.43 o
   3  -5   8       11.38        4.56      3.63 o
   4  -5   8        3.41       11.09      7.95 o
   5  -5   8        4.73        9.64      6.76 o
   6  -5   8       23.58       19.19     11.17 o
   7  -5   8        2.16        3.77     13.37 o
   8  -5   8        1.32      -12.56     14.41 o
   9  -5   8        0.20       -3.16     20.79 o
  10  -5   8        0.69        4.24      7.05 o
 -11  -4   8       32.54       46.36     22.52 o
 -10  -4   8       21.04       38.60     21.53 o
  -9  -4   8        7.23        6.60     16.60 o
  -8  -4   8        0.20        5.15     22.64 o
  -7  -4   8        0.00        2.04      5.09 o
  -6  -4   8      159.88      160.68     17.96 o
  -5  -4   8        4.73        4.29      6.56 o
  -4  -4   8      144.36      123.47      9.39 o
  -3  -4   8       17.22       18.81      5.96 o
  -2  -4   8        8.27       15.52     12.11 o
  -1  -4   8       10.41       17.20     11.87 o
   0  -4   8       57.97       79.13     11.57 o
   1  -4   8      257.38      263.30     15.41 o
   2  -4   8       18.92       13.62      7.50 o
   3  -4   8       13.08       10.31      8.22 o
   4  -4   8        0.02        0.19      6.79 o
   5  -4   8      324.98      324.61     14.29 o
   6  -4   8       14.70       16.89      9.86 o
   7  -4   8        0.00       -1.62      4.25 o
   8  -4   8        2.07        4.38     11.31 o
   9  -4   8        0.01        3.65     10.21 o
  10  -4   8        0.41       13.60     16.42 o
 -12  -3   8        5.70       19.82     36.41 o
 -11  -3   8        3.52        2.34      9.68 o
 -10  -3   8        2.43        6.57     11.74 o
  -9  -3   8        0.01        5.78      9.72 o
  -8  -3   8        1.62       10.65     10.91 o
  -7  -3   8        2.64        3.03      3.71 o
  -6  -3   8       16.39       11.32      6.83 o
  -5  -3   8       28.48       32.31      6.65 o
  -4  -3   8        2.82       -0.29      4.49 o
  -3  -3   8       57.44       51.14      5.83 o
  -2  -3   8      650.15      664.51     20.26 o
  -1  -3   8      360.50      380.96     17.44 o
   0  -3   8      433.15      404.60     17.85 o
   1  -3   8        4.19        9.53      6.34 o
   2  -3   8      208.71      222.43     10.16 o
   3  -3   8      192.62      164.55     22.09 o
   4  -3   8        3.00        5.44      3.98 o
   5  -3   8      276.35      308.36     10.44 o
   6  -3   8       49.18       49.05      8.34 o
   7  -3   8        2.64       10.26      7.93 o
   8  -3   8       11.80       10.96     12.40 o
   9  -3   8        0.51        4.67     14.12 o
  10  -3   8        0.63        4.30     16.53 o
 -12  -2   8        0.06        3.36     18.43 o
 -11  -2   8        1.19        6.60     17.03 o
 -10  -2   8       20.93       31.16     14.58 o
  -9  -2   8       26.47       28.57     11.50 o
  -8  -2   8       13.34       17.48      9.97 o
  -7  -2   8       63.82       53.08      8.18 o
  -6  -2   8       47.10       34.74      7.18 o
  -5  -2   8        0.41        0.63      3.13 o
  -4  -2   8       67.30       76.03      5.83 o
  -3  -2   8       18.78       30.96      6.65 o
  -2  -2   8      656.13      598.28      8.44 o
  -1  -2   8      532.82      572.13     31.76 o
   0  -2   8        6.46       11.97      6.42 o
   1  -2   8      138.33      133.69      6.32 o
   2  -2   8        0.93       -0.52      2.96 o
   3  -2   8       22.45       11.15     11.75 o
   4  -2   8       45.74       45.32      8.70 o
   5  -2   8        2.21        2.97      4.52 o
   6  -2   8       28.28       26.56      8.60 o
   7  -2   8        0.26       -2.67      7.05 o
   8  -2   8        9.75        9.06     10.67 o
   9  -2   8        0.00        3.35      8.84 o
  10  -2   8        0.58        6.37     13.09 o
 -12  -1   8        0.93        1.19      8.53 o
 -11  -1   8        0.00        1.70     10.10 o
 -10  -1   8        5.43        7.29      9.05 o
  -9  -1   8        5.32        2.13      4.54 o
  -8  -1   8       10.83        9.54      8.92 o
  -7  -1   8        9.08       11.40      7.79 o
  -6  -1   8       21.52       29.54      6.66 o
  -5  -1   8       72.02       70.47      6.30 o
  -4  -1   8      260.10      237.50      7.19 o
  -3  -1   8       87.72       80.74      4.79 o
  -2  -1   8      454.43      447.78     25.99 o
  -1  -1   8        2.76        2.75      5.07 o
   0  -1   8       32.85       66.13      6.93 o
   1  -1   8      109.16      116.47      5.50 o
   2  -1   8        9.06        4.26      3.43 o
   3  -1   8       12.79        9.16     10.04 o
   4  -1   8        0.99        0.27      3.75 o
   5  -1   8        1.11       -1.27      5.04 o
   6  -1   8       45.76       47.57      8.72 o
   7  -1   8        1.02        2.98      9.13 o
   8  -1   8       13.48       18.67     12.11 o
   9  -1   8       18.61       21.35     16.17 o
  10  -1   8        0.00       12.35     16.51 o
 -13   0   8        6.95       32.23     29.63 o
 -12   0   8        0.13        7.94     15.86 o
 -11   0   8        9.76       12.86     14.04 o
 -10   0   8       73.07       84.96     11.70 o
  -9   0   8       24.82       30.72     10.53 o
  -8   0   8        4.77        1.25      6.59 o
  -7   0   8       45.94       43.32      7.38 o
  -6   0   8      255.53      264.07      8.57 o
  -5   0   8      109.62      112.68      6.26 o
  -4   0   8       55.33       56.00      8.52 o
  -3   0   8      592.17      562.31     13.64 o
  -2   0   8      177.69      154.13      9.51 o
  -1   0   8        9.82        4.84      4.83 o
   0   0   8      212.43      224.31      9.31 o
   1   0   8       12.04       22.16      6.24 o
   2   0   8        4.31        6.37      5.86 o
   3   0   8        8.45       16.50     10.86 o
   4   0   8       47.06       32.77     12.97 o
   5   0   8       57.91       55.04      8.08 o
   6   0   8       41.41       33.44     10.62 o
   7   0   8        4.47        6.33      8.68 o
   8   0   8        0.73        2.18     12.36 o
   9   0   8       19.81       33.54     26.31 o
 -13   1   8        6.35        7.95     27.68 o
 -12   1   8        1.13       25.16     24.17 o
 -11   1   8        4.55       17.17     16.00 o
 -10   1   8       75.95       75.81     14.28 o
  -9   1   8       17.88       12.38     10.48 o
  -8   1   8       29.22       31.45     10.86 o
  -7   1   8      116.07       93.09      9.55 o
  -6   1   8      187.34      211.69     21.73 o
  -5   1   8        0.06        0.91      1.79 o
  -4   1   8      218.50      230.28     11.40 o
  -3   1   8       74.88       82.62      9.90 o
  -2   1   8        0.40       -1.35      6.25 o
  -1   1   8       37.12       35.78      5.63 o
   0   1   8       86.68       86.57      7.46 o
   1   1   8        9.56        7.21      5.32 o
   2   1   8        8.97       10.86      6.52 o
   3   1   8       30.74       29.18     12.33 o
   4   1   8       27.95       25.60      8.14 o
   5   1   8        0.01        0.08      4.80 o
   6   1   8        3.23       -2.70      5.17 o
   7   1   8        1.34        6.04      8.14 o
   8   1   8        7.82       -2.16     75.18 o
   9   1   8        0.15       -0.51     11.85 o
 -13   2   8        3.53       15.79     26.35 o
 -12   2   8       20.09       48.74     24.47 o
 -11   2   8        6.80        4.54     12.44 o
 -10   2   8        1.04       -0.96      3.28 o
  -9   2   8       48.04       62.66     12.26 o
  -8   2   8       19.10       18.23     10.52 o
  -7   2   8        4.91        8.26      7.96 o
  -6   2   8       33.99       48.84      8.39 o
  -5   2   8       19.00       21.85      6.96 o
  -4   2   8       36.79       39.72      4.65 o
  -3   2   8       10.39       10.37      9.21 o
  -2   2   8       26.76       30.90      7.29 o
  -1   2   8        0.92        0.30      4.54 o
   0   2   8        1.79       -0.14      3.13 o
   1   2   8       13.48       12.73      6.75 o
   2   2   8        0.88        1.65      3.99 o
   3   2   8        9.17        4.28      3.96 o
   4   2   8       64.75       47.16      6.90 o
   5   2   8        1.95        7.15      5.83 o
   6   2   8        2.29        3.82     13.38 o
   7   2   8        6.33       10.84     10.72 o
   8   2   8        0.54       11.77     17.77 o
 -13   3   8        0.09       -8.90    213.98 o
 -12   3   8        1.62        4.28     33.90 o
 -11   3   8        0.06       10.33     13.59 o
 -10   3   8        2.78       -5.29     15.92 o
  -9   3   8        2.31       11.19      8.04 o
  -8   3   8       26.38       42.30     10.60 o
  -7   3   8       31.80       25.28      9.58 o
  -6   3   8       10.65       13.87      9.10 o
  -5   3   8       57.72       53.11      8.30 o
  -4   3   8       13.62        5.11      5.60 o
  -3   3   8      164.61      133.96      8.83 o
  -2   3   8       23.94       12.11      6.56 o
  -1   3   8       13.09       19.13      6.48 o
   0   3   8       16.56       16.63      3.23 o
   1   3   8       90.84       91.14      7.54 o
   2   3   8        0.90        5.56      5.68 o
   3   3   8        0.16        1.43      2.25 o
   4   3   8        1.05       -2.65      4.82 o
   5   3   8       12.60       10.08      8.77 o
   6   3   8        1.66        0.89      6.93 o
   7   3   8        2.01        0.11     10.58 o
   8   3   8        0.05       -3.40     50.71 o
   9   3   8        1.49        5.34     21.98 o
 -13   4   8        6.09       13.77     35.62 o
 -12   4   8        3.66       14.15     18.53 o
 -11   4   8        1.88       10.47     17.93 o
 -10   4   8       44.82       62.18     23.34 o
  -9   4   8        3.47       10.15      9.13 o
  -8   4   8      178.01      173.19     13.26 o
  -7   4   8       26.04       22.68      8.87 o
  -6   4   8       28.61       30.02      7.90 o
  -5   4   8        5.07       -0.50      2.07 o
  -4   4   8       53.33       47.34      8.42 o
  -3   4   8       28.23       21.40      5.10 o
  -2   4   8       36.04       29.38     11.46 o
  -1   4   8        0.20        4.49      4.28 o
   0   4   8       20.12       19.12      4.99 o
   1   4   8       54.98       56.29      5.36 o
   2   4   8        7.94       13.45      5.22 o
   3   4   8        8.23       11.17      7.70 o
   4   4   8        4.79        1.49      2.96 o
   5   4   8        2.34        2.15      4.95 o
   6   4   8       11.35       26.77      9.14 o
   7   4   8        0.30       -4.59      9.26 o
   8   4   8        8.25        7.45     36.24 o
 -12   5   8        0.01       -4.33     15.30 o
 -11   5   8       25.72       27.98     16.40 o
 -10   5   8        0.18       -2.23     10.25 o
  -9   5   8        3.09       13.77     11.11 o
  -8   5   8       17.67       22.81      8.05 o
  -7   5   8       15.24       14.94      9.49 o
  -6   5   8      137.95      153.59     17.56 o
  -5   5   8       78.84       83.19      9.25 o
  -4   5   8       65.28       61.49      8.64 o
  -3   5   8       27.38       22.51      7.88 o
  -2   5   8        0.39        9.72      9.38 o
  -1   5   8      140.45      112.68      9.20 o
   0   5   8      121.57      128.52      6.30 o
   1   5   8       23.40       24.90      5.83 o
   2   5   8        4.08        2.94      3.74 o
   3   5   8       99.76       96.18      7.84 o
   4   5   8        0.53       -0.01      7.29 o
   5   5   8        2.11        3.51      3.87 o
   6   5   8        3.35       20.75     18.34 o
   7   5   8       18.25       26.55     27.10 o
 -12   6   8       14.25        8.28     15.86 o
 -11   6   8        3.09        9.48     15.74 o
 -10   6   8        7.74        0.58     13.24 o
  -9   6   8       21.61       24.91     22.15 o
  -8   6   8       34.21       36.74     11.40 o
  -7   6   8      316.02      317.77     12.89 o
  -6   6   8       81.89       79.46     11.73 o
  -5   6   8       26.70       21.39     10.47 o
  -4   6   8       70.39       76.45      9.19 o
  -3   6   8        0.05        0.82      6.06 o
  -2   6   8       78.69       79.88      9.31 o
  -1   6   8      203.95      183.50     15.63 o
   0   6   8       14.35       14.96      7.37 o
   1   6   8        0.32       -0.19      2.08 o
   2   6   8       15.75       20.24      6.55 o
   3   6   8        4.05       10.98      9.03 o
   4   6   8        7.29       10.84      8.39 o
   5   6   8        4.73        2.45      4.43 o
   6   6   8        7.18       14.30     28.76 o
 -12   7   8       19.27       28.03     21.72 o
 -11   7   8        9.10       -6.85     21.71 o
 -10   7   8       11.86       24.54     19.68 o
  -9   7   8        5.09        1.78     13.56 o
  -8   7   8        3.95       10.53     16.74 o
  -7   7   8       90.35       86.92     11.36 o
  -6   7   8       70.27       78.74     10.43 o
  -5   7   8        0.27        9.09     11.38 o
  -4   7   8        0.22        8.80     15.14 o
  -3   7   8        3.63        1.01     19.12 o
  -2   7   8       11.77       24.60     12.49 o
  -1   7   8        7.92       11.28     20.12 o
   0   7   8       44.29       47.93     11.44 o
   1   7   8        7.38       14.04      8.01 o
   2   7   8       13.14       12.49      8.50 o
   3   7   8        0.03        1.41     10.15 o
   4   7   8        2.84       11.84      9.46 o
   5   7   8       21.52       28.61     17.14 o
 -11   8   8       16.63       22.32     17.81 o
 -10   8   8       30.56       40.69     16.25 o
  -9   8   8        9.32       17.84     21.38 o
  -8   8   8       18.23       23.25     14.49 o
  -7   8   8        1.75        3.50     14.24 o
  -6   8   8        0.54        3.41     15.62 o
  -5   8   8       29.16       40.37     16.00 o
  -4   8   8        0.27        7.59     15.26 o
  -3   8   8       12.46       11.81     12.19 o
  -2   8   8       79.79       67.13     14.47 o
  -1   8   8        5.87       14.60     11.79 o
   0   8   8        0.21       21.33     15.68 o
   1   8   8        4.38        5.78      6.24 o
   2   8   8        0.80        7.82     16.20 o
   3   8   8       63.46       67.39     11.54 o
   4   8   8        3.83       18.65     14.64 o
 -11   9   8        0.13       -2.39     11.33 o
 -10   9   8       29.44       43.40     18.50 o
  -9   9   8        0.05       14.79     13.38 o
  -8   9   8        2.79        1.58      7.83 o
  -7   9   8        4.63       10.45     12.82 o
  -6   9   8        5.20        9.70     11.28 o
  -5   9   8        9.39       13.36     13.71 o
  -4   9   8        3.51       15.95     15.40 o
  -3   9   8        9.68       19.79     16.10 o
  -2   9   8        4.05        2.73      6.33 o
  -1   9   8       18.95       17.68     10.90 o
   0   9   8        5.99        1.29      9.69 o
   1   9   8        6.79       11.28      8.02 o
   2   9   8        0.51        7.93     11.43 o
   3   9   8        0.01       23.06     18.46 o
   4   9   8        4.51        7.44     22.17 o
 -10  10   8        2.47       15.96     24.88 o
  -9  10   8        1.39       12.05     19.24 o
  -8  10   8        1.48       10.41     15.15 o
  -7  10   8        0.03        9.46     15.09 o
  -6  10   8        4.40       13.32     15.39 o
  -5  10   8        3.66       13.63     14.48 o
  -4  10   8       28.17       30.00     13.71 o
  -3  10   8        5.09       14.68     11.65 o
  -2  10   8        1.21       13.22     10.94 o
  -1  10   8        4.07       15.11     14.19 o
   0  10   8        3.20       13.02     10.02 o
   1  10   8        3.94        0.09      1.86 o
   2  10   8       28.61       38.10     27.07 o
   3  10   8        7.61       11.52     44.04 o
  -9  11   8        1.41       12.02     18.98 o
  -8  11   8        3.62       15.68     17.47 o
  -7  11   8       34.66       33.04     28.24 o
  -6  11   8        8.40        4.09      9.99 o
  -5  11   8        8.57       18.12     19.17 o
  -4  11   8        0.00        0.01      2.12 o
  -3  11   8        1.02        5.51      7.29 o
  -2  11   8        5.40       14.75     10.59 o
  -1  11   8        9.86       10.09     13.18 o
   0  11   8        1.57        6.96     22.42 o
   1  11   8        6.18        5.28     20.52 o
   2  11   8        5.05       13.50     24.30 o
  -8  12   8        0.18       10.11     45.74 o
  -7  12   8        0.26       11.98     19.76 o
  -6  12   8        0.58        0.04      5.48 o
  -5  12   8        5.44       19.41     16.32 o
  -4  12   8        4.15       13.61     14.08 o
  -3  12   8        3.09        6.45     10.80 o
  -2  12   8        1.93        3.55      8.09 o
  -1  12   8        4.61       29.38     17.42 o
   0  12   8        6.43       27.71     26.78 o
  -7  13   8        0.06        6.30     35.55 o
  -6  13   8        1.21       10.58     25.23 o
  -5  13   8        5.07       11.47     16.88 o
  -4  13   8        1.84       12.54     26.08 o
  -3  13   8        6.46        3.96     21.28 o
  -2  13   8        3.10       -2.41     15.43 o
   4 -13   9        0.02       -1.21      6.45 o
  -3 -12   9        3.60       20.34     37.48 o
  -2 -12   9        5.58       19.41     30.00 o
  -1 -12   9        1.19       11.00     51.34 o
   0 -12   9        0.41       -7.94     39.84 o
   2 -12   9        6.76        5.34     14.49 o
   3 -12   9        0.04        2.42      8.79 o
   4 -12   9       11.73       38.28     23.03 o
   5 -12   9        0.21        6.51     10.86 o
  -5 -11   9        2.16       18.38     35.36 o
  -4 -11   9        0.57       22.19     46.36 o
  -3 -11   9        3.98       31.11     24.60 o
  -2 -11   9        9.05       21.20     28.76 o
  -1 -11   9       44.38       31.16     24.66 o
   0 -11   9       10.70       21.67     22.33 o
   1 -11   9       23.15       43.85     15.98 o
   2 -11   9       48.77       55.36     16.77 o
   3 -11   9       32.47       49.09     16.32 o
   4 -11   9        2.17        1.26     18.14 o
   5 -11   9        0.03        7.92     16.78 o
   6 -11   9        2.59       13.04     12.63 o
  -7 -10   9        2.47       13.81     22.34 o
  -6 -10   9        0.42      -14.48     22.30 o
  -5 -10   9       33.36       43.34     19.85 o
  -4 -10   9        6.83       14.16     23.26 o
  -3 -10   9        1.88       13.96     18.17 o
  -2 -10   9        4.92        2.37    111.77 o
  -1 -10   9        0.39        0.67     26.44 o
   0 -10   9       50.09       53.46     14.35 o
   1 -10   9       36.28       28.47     13.73 o
   2 -10   9        0.82        1.17      4.89 o
   3 -10   9       18.55       22.97     16.62 o
   4 -10   9       18.74       27.51     15.78 o
   5 -10   9        0.51        6.10     15.51 o
   6 -10   9       13.05       29.03     19.66 o
  -8  -9   9        3.00       -0.37      3.96 o
  -7  -9   9        0.76       -2.70     45.14 o
  -6  -9   9        3.06       16.62     23.64 o
  -5  -9   9        0.00       15.00     15.37 o
  -4  -9   9        1.23        6.47     22.05 o
  -3  -9   9        0.49       11.53     20.60 o
  -2  -9   9        0.24       -6.25     16.34 o
  -1  -9   9       28.67       30.69     12.81 o
   0  -9   9       26.10       27.57     12.37 o
   1  -9   9        0.00        9.83      8.86 o
   2  -9   9       23.88       29.71     10.78 o
   3  -9   9       15.89        9.93     13.57 o
   4  -9   9        0.46        1.86      6.62 o
   5  -9   9        5.49        8.58     12.12 o
   6  -9   9        3.95       12.94     22.33 o
   7  -9   9        1.13       15.39     16.68 o
  -9  -8   9       14.94       28.55     32.31 o
  -8  -8   9        0.81        9.86     45.00 o
  -7  -8   9        0.78        3.09     14.89 o
  -6  -8   9       13.83       23.09     16.95 o
  -5  -8   9       63.22       76.56     15.43 o
  -4  -8   9       11.61       22.14     12.31 o
  -3  -8   9        1.27        6.67     12.99 o
  -2  -8   9       12.40       13.78     12.08 o
  -1  -8   9       18.38       10.70     12.13 o
   0  -8   9        0.84       -0.69      7.23 o
   1  -8   9       50.42       63.83     11.37 o
   2  -8   9       39.89       36.35      9.40 o
   3  -8   9       36.26       43.80      9.71 o
   4  -8   9       20.29       17.39     13.44 o
   5  -8   9        0.01        9.56      8.71 o
   6  -8   9        0.97        7.34     16.26 o
   7  -8   9        2.41        8.56     18.78 o
   8  -8   9        0.16       16.14     18.61 o
  -9  -7   9       13.71       16.93     34.32 o
  -8  -7   9        0.14       -0.19     13.96 o
  -7  -7   9        0.91        7.77     14.14 o
  -6  -7   9       34.00       49.27     15.11 o
  -5  -7   9       21.36       37.21     13.63 o
  -4  -7   9        2.54        1.41     16.81 o
  -3  -7   9        6.83        5.87     18.44 o
  -2  -7   9        5.46       10.64     11.61 o
  -1  -7   9       28.60       42.20     19.38 o
   0  -7   9       30.63       19.91      9.95 o
   1  -7   9        0.09       -0.05      0.22 o
   2  -7   9       34.94       34.08      8.41 o
   3  -7   9        0.19        7.95      9.19 o
   4  -7   9        0.57        1.49     12.20 o
   5  -7   9        4.11        3.26      5.52 o
   6  -7   9        1.20        4.80     12.42 o
   7  -7   9        1.44       14.87     16.09 o
   8  -7   9        3.04        9.84     13.07 o
 -10  -6   9       14.82       19.47     91.17 o
  -9  -6   9       28.75       62.29     24.27 o
  -8  -6   9        0.06       -0.52      1.93 o
  -7  -6   9        2.17        6.93     20.42 o
  -6  -6   9        1.39        5.52     17.19 o
  -5  -6   9       12.60       14.62     11.75 o
  -4  -6   9       69.23       76.27     11.99 o
  -3  -6   9        0.66       -1.12      2.59 o
  -2  -6   9        4.44        6.86      9.05 o
  -1  -6   9       33.50       29.79     13.71 o
   0  -6   9       82.27       64.91     14.67 o
   1  -6   9       10.60        6.34     12.72 o
   2  -6   9        0.80        0.09      5.60 o
   3  -6   9        9.48       11.88      7.27 o
   4  -6   9       20.61       37.97      8.83 o
   5  -6   9       31.57       32.36      9.10 o
   6  -6   9       16.49       11.06      8.49 o
   7  -6   9        0.09       -2.05     14.53 o
   8  -6   9        8.31       12.45     16.12 o
   9  -6   9       17.62       24.65     19.51 o
 -10  -5   9       10.15       -0.22      7.70 o
  -9  -5   9       22.76       46.56     20.11 o
  -8  -5   9        3.76       18.85     22.95 o
  -7  -5   9        1.06       14.81     17.82 o
  -6  -5   9        5.97        0.12      5.24 o
  -5  -5   9        9.77       11.85      8.61 o
  -4  -5   9       34.48       21.97      8.53 o
  -3  -5   9        3.02        8.55      8.86 o
  -2  -5   9        0.00        4.55     12.63 o
  -1  -5   9      328.81      326.64     18.37 o
   0  -5   9        0.45        4.23      5.72 o
   1  -5   9      111.09       90.92     13.08 o
   2  -5   9        0.24        8.18     26.56 o
   3  -5   9        2.01       -3.07      4.48 o
   4  -5   9       18.31       19.64      7.80 o
   5  -5   9       32.66       35.98      8.41 o
   6  -5   9       45.87       45.09     10.07 o
   7  -5   9        8.95       11.70     17.99 o
   8  -5   9        4.06        3.85     12.08 o
   9  -5   9        1.86       17.60     23.28 o
 -11  -4   9        8.62       12.63     60.19 o
 -10  -4   9       72.95       92.38     21.45 o
  -9  -4   9        0.00       13.61     14.84 o
  -8  -4   9        4.27       11.47     12.97 o
  -7  -4   9       20.42       27.96     11.65 o
  -6  -4   9       29.48       35.51     10.50 o
  -5  -4   9       44.55       51.02     11.35 o
  -4  -4   9       99.52       85.25      8.64 o
  -3  -4   9       98.71       95.31      8.16 o
  -2  -4   9       63.90       59.16     15.38 o
  -1  -4   9      145.94      153.92     15.34 o
   0  -4   9       11.91       10.52      9.91 o
   1  -4   9       55.94       42.02     11.85 o
   2  -4   9       19.95       15.81     12.89 o
   3  -4   9        8.35       10.76     10.46 o
   4  -4   9       18.70       26.20      7.84 o
   5  -4   9       90.04       80.36      8.54 o
   6  -4   9        1.02       -0.33     14.30 o
   7  -4   9       10.41       13.90     11.37 o
   8  -4   9        1.36        5.03     22.50 o
   9  -4   9        5.31       15.08     15.09 o
 -11  -3   9        1.83        8.58     19.38 o
 -10  -3   9       29.68       32.32     20.26 o
  -9  -3   9        0.80        1.28     12.73 o
  -8  -3   9       32.78       46.76     10.77 o
  -7  -3   9       74.38       78.94      9.95 o
  -6  -3   9       46.37       53.81      8.48 o
  -5  -3   9       53.92       56.10      7.41 o
  -4  -3   9       58.14       54.75      6.41 o
  -3  -3   9      636.27      637.74     16.34 o
  -2  -3   9      255.81      237.58      7.97 o
  -1  -3   9      252.11      275.79     17.53 o
   0  -3   9       40.07       49.41     12.52 o
   1  -3   9        3.38        9.02     21.25 o
   2  -3   9        3.93       19.61      9.84 o
   3  -3   9       43.85       27.74     11.28 o
   4  -3   9       71.89       64.81     10.17 o
   5  -3   9       26.50       25.22      8.57 o
   6  -3   9        5.27        3.37      5.91 o
   7  -3   9        2.29        3.02      6.13 o
   8  -3   9        0.29        0.41      9.40 o
   9  -3   9        0.05        3.04     13.93 o
 -12  -2   9        0.01        8.65     25.50 o
 -11  -2   9        0.02        5.07     15.19 o
 -10  -2   9       65.21       90.09     14.99 o
  -9  -2   9        0.00        0.16      2.63 o
  -8  -2   9       99.64       98.14     10.59 o
  -7  -2   9        1.02       11.86      7.20 o
  -6  -2   9      142.10      141.17      8.20 o
  -5  -2   9      147.78      146.92      7.46 o
  -4  -2   9       47.04       45.74      5.82 o
  -3  -2   9      134.92      134.20      7.70 o
  -2  -2   9       40.25       36.46      6.64 o
  -1  -2   9        0.79        1.18      1.31 o
   0  -2   9       41.97       49.29      3.62 o
   1  -2   9        2.19       -1.53     10.50 o
   2  -2   9        0.36        6.11     10.80 o
   3  -2   9        6.61       11.19      8.72 o
   4  -2   9       21.45       22.32     12.64 o
   5  -2   9       22.94       16.52     11.96 o
   6  -2   9       14.56       15.99     10.46 o
   7  -2   9        0.01        1.76      9.15 o
   8  -2   9        0.37       -1.99     14.94 o
   9  -2   9        0.50       -0.47     16.29 o
  10  -2   9        0.01        1.21      5.01 o
 -12  -1   9        0.01       16.96     19.28 o
 -11  -1   9        0.93        0.67      5.40 o
 -10  -1   9       41.31       53.94     14.47 o
  -9  -1   9       41.35       49.12     12.00 o
  -8  -1   9        0.13        6.08     11.19 o
  -7  -1   9       33.96       27.01      8.74 o
  -6  -1   9        9.81        7.53      5.99 o
  -5  -1   9        1.35        6.60      9.47 o
  -4  -1   9       22.08       21.77      5.33 o
  -3  -1   9       12.94       16.60      7.74 o
  -2  -1   9      446.55      446.86     13.73 o
  -1  -1   9       35.00       29.87      7.69 o
   0  -1   9        4.05        6.10      7.60 o
   1  -1   9        0.01        3.43      4.10 o
   2  -1   9       22.31       25.28     10.65 o
   3  -1   9        3.17       -2.39      4.12 o
   4  -1   9        6.36        4.88     12.65 o
   5  -1   9        5.13       -5.74     14.68 o
   6  -1   9        3.59        7.79     10.09 o
   7  -1   9        3.44        4.11     14.71 o
   8  -1   9        0.47        2.68     13.41 o
   9  -1   9        3.48        1.14     11.90 o
  10  -1   9        0.02        3.69     12.66 o
 -12   0   9        0.32        8.08     24.48 o
 -11   0   9        1.31        2.12     13.94 o
 -10   0   9       12.25       13.59     14.76 o
  -9   0   9       29.88       33.72     11.28 o
  -8   0   9        0.44        3.99      4.62 o
  -7   0   9        4.32        4.32      7.32 o
  -6   0   9       18.42        9.89     10.40 o
  -5   0   9      160.53      140.64     10.77 o
  -4   0   9        3.17       -8.45      8.54 o
  -3   0   9       12.93       16.73      9.90 o
  -2   0   9       29.77       25.01      7.87 o
  -1   0   9        0.29       15.28      7.68 o
   0   0   9      140.29      164.63      9.41 o
   1   0   9       31.07       24.20      6.19 o
   2   0   9       27.59       21.56     18.57 o
   3   0   9       28.10       20.02     12.82 o
   4   0   9        0.09       -0.79     10.86 o
   5   0   9       42.43       47.51     10.49 o
   6   0   9        3.92        9.81     10.01 o
   7   0   9        0.28       -1.31      3.87 o
   8   0   9        7.72        2.79     14.88 o
   9   0   9        2.67       14.93     31.55 o
 -12   1   9        0.01      -11.08     43.99 o
 -11   1   9       24.41       26.36     23.30 o
 -10   1   9       17.16       23.00     16.55 o
  -9   1   9        0.21       -4.66     13.10 o
  -8   1   9        2.06       -0.23      2.60 o
  -7   1   9       12.71       10.43     13.52 o
  -6   1   9        2.95        6.62     10.02 o
  -5   1   9       67.88       64.71      8.79 o
  -4   1   9        1.16        3.95      5.58 o
  -3   1   9      239.36      244.70     11.58 o
  -2   1   9      173.22      162.49     11.21 o
  -1   1   9       34.74       31.09      8.12 o
   0   1   9       14.26       27.46      7.15 o
   1   1   9       17.99       16.40      7.94 o
   2   1   9       39.01       47.46     17.47 o
   3   1   9       28.90       11.49     17.48 o
   4   1   9        0.19        1.60     59.91 o
   5   1   9       21.55       25.46      9.55 o
   6   1   9       31.29       31.34     13.46 o
   7   1   9        2.24        6.32     13.76 o
   8   1   9       13.47        7.49     24.61 o
 -12   2   9        0.00        4.59     32.44 o
 -11   2   9       23.22       24.83     19.39 o
 -10   2   9       15.33       19.70     14.85 o
  -9   2   9       11.79       17.10     11.63 o
  -8   2   9        1.68        0.75     10.33 o
  -7   2   9       16.56       28.48      9.80 o
  -6   2   9        0.08        0.15      1.42 o
  -5   2   9       43.39       33.29      8.99 o
  -4   2   9      128.07      131.44     10.12 o
  -3   2   9        3.09        0.06     10.95 o
  -2   2   9       73.38       74.85      8.89 o
  -1   2   9       17.18       21.23      6.63 o
   0   2   9       31.05       12.97      8.08 o
   1   2   9        9.68       10.91      5.98 o
   2   2   9       16.71        8.84     11.98 o
   3   2   9        1.40        6.86     31.55 o
   4   2   9        0.16        0.38      2.03 o
   5   2   9        6.01       12.56     10.36 o
   6   2   9        8.79       14.46     11.79 o
   7   2   9       11.16       23.70     14.10 o
   8   2   9        0.18        0.60     13.28 o
 -12   3   9        2.55        8.44     25.59 o
 -11   3   9        1.48        2.34     16.29 o
 -10   3   9       13.28       16.23     14.71 o
  -9   3   9        0.42        1.01      5.51 o
  -8   3   9        0.00        0.09      5.66 o
  -7   3   9       11.38        9.66     12.39 o
  -6   3   9       21.16       18.44      8.92 o
  -5   3   9      111.81      103.35      9.94 o
  -4   3   9       11.20       12.61      6.43 o
  -3   3   9      114.54      104.11      9.87 o
  -2   3   9       63.16       59.02      8.51 o
  -1   3   9      127.37      109.03      9.35 o
   0   3   9       18.90       15.86      8.21 o
   1   3   9       18.07       16.03      4.80 o
   2   3   9       41.12       51.81      5.98 o
   3   3   9       30.87       19.53      9.75 o
   4   3   9        0.61        3.27      7.12 o
   5   3   9        0.00        2.54      6.69 o
   6   3   9        0.16        1.13      1.88 o
   7   3   9       15.75       10.38     11.70 o
 -12   4   9        7.40       12.35     13.14 o
 -11   4   9        0.14        3.04     10.16 o
 -10   4   9        1.82        0.07     11.89 o
  -9   4   9       15.81       15.49     12.69 o
  -8   4   9       16.55        9.83     11.24 o
  -7   4   9       19.86       18.33     11.37 o
  -6   4   9        2.76        5.46      9.58 o
  -5   4   9       24.10       22.40      9.27 o
  -4   4   9       16.38       23.82      8.16 o
  -3   4   9        4.49       -0.15      1.83 o
  -2   4   9        6.53       -0.14      3.17 o
  -1   4   9        1.66        6.39      7.37 o
   0   4   9       83.32       88.59      8.47 o
   1   4   9        1.81       10.50     11.48 o
   2   4   9        1.67        3.03      4.78 o
   3   4   9        5.59       12.99      8.89 o
   4   4   9        0.07       10.11      8.74 o
   5   4   9        3.91       10.59      8.80 o
   6   4   9        0.20       -0.60      3.07 o
 -12   5   9        0.49        1.38      9.11 o
 -11   5   9       16.34       18.59     17.17 o
 -10   5   9        1.47        8.99     16.29 o
  -9   5   9       43.87       42.18     10.86 o
  -8   5   9        3.92        7.03     13.70 o
  -7   5   9        9.90       15.35     17.67 o
  -6   5   9       73.37       67.13     10.49 o
  -5   5   9       22.59       15.24     10.22 o
  -4   5   9       37.21       38.35      9.06 o
  -3   5   9        0.01        1.32      7.75 o
  -2   5   9       50.61       46.92      8.82 o
  -1   5   9       23.84       23.83      8.11 o
   0   5   9       13.59        7.22      8.73 o
   1   5   9      258.30      281.72     11.48 o
   2   5   9       28.47       33.59      9.96 o
   3   5   9        0.25        0.24      5.43 o
   4   5   9        0.07       -1.91     15.84 o
   5   5   9        0.28        1.44      5.82 o
   6   5   9        1.99       11.17     12.87 o
 -12   6   9        4.98        9.71     22.66 o
 -11   6   9       19.37       29.40     16.37 o
 -10   6   9        0.27        0.76      4.07 o
  -9   6   9       68.24       67.00     20.95 o
  -8   6   9        4.40        1.16     17.76 o
  -7   6   9       50.14       49.71     11.45 o
  -6   6   9      115.44      107.46     10.96 o
  -5   6   9      137.77      142.09     10.84 o
  -4   6   9       19.93       19.99     10.91 o
  -3   6   9       22.18       13.13     10.56 o
  -2   6   9        7.09       11.90      9.57 o
  -1   6   9       53.08       44.79     10.72 o
   0   6   9        0.17        7.34      8.37 o
   1   6   9       19.29       12.38     10.08 o
   2   6   9       50.08       52.56     13.00 o
   3   6   9       17.58       13.87     13.46 o
   4   6   9        4.91        8.40     12.40 o
   5   6   9        2.23        4.10     13.56 o
 -11   7   9        0.07        1.93     15.73 o
 -10   7   9        4.49        7.56     21.49 o
  -9   7   9        2.71       25.31     22.15 o
  -8   7   9        1.86        9.55     10.03 o
  -7   7   9       16.31       13.56      9.96 o
  -6   7   9       30.32       23.16     12.14 o
  -5   7   9        0.08       -2.63      5.57 o
  -4   7   9        6.07        0.73      6.23 o
  -3   7   9        0.37        0.98      4.17 o
  -2   7   9       15.73        9.60     10.06 o
  -1   7   9        1.76        8.47      9.67 o
   0   7   9       18.18       20.24     11.24 o
   1   7   9        3.94       12.16      8.98 o
   2   7   9        9.75       10.15     13.12 o
   3   7   9        0.83       -1.64     13.58 o
   4   7   9        0.96       11.82     17.82 o
   5   7   9        1.43       26.45     24.25 o
 -11   8   9        0.20        7.67     43.33 o
 -10   8   9        0.13       14.18     18.05 o
  -9   8   9        2.28        7.83     12.20 o
  -8   8   9        4.96       -2.50     80.81 o
  -7   8   9        2.68        2.20      5.88 o
  -6   8   9       14.10       13.91     10.39 o
  -5   8   9        1.58       -1.86      3.59 o
  -4   8   9        1.49        2.50     12.46 o
  -3   8   9       36.22       40.71     12.67 o
  -2   8   9        0.79        0.02      0.21 o
  -1   8   9        6.59        3.94     16.30 o
   0   8   9        3.21       10.57     12.72 o
   1   8   9        0.07        1.41      7.85 o
   2   8   9        0.69       10.12     16.04 o
   3   8   9        0.63        0.06      6.25 o
   4   8   9        4.69       13.55     22.44 o
 -10   9   9       32.68       45.61     20.35 o
  -9   9   9        0.00       -1.54     17.48 o
  -8   9   9        2.32        3.64      8.27 o
  -7   9   9       34.37       46.59     15.16 o
  -6   9   9       16.42       25.37     13.38 o
  -5   9   9       27.65       28.94     13.10 o
  -4   9   9        0.42       -2.43     12.14 o
  -3   9   9       19.51       23.12     20.32 o
  -2   9   9        4.92        1.84      9.22 o
  -1   9   9        0.52        3.79     13.57 o
   0   9   9        0.18        9.45     11.44 o
   1   9   9       10.73       20.53     17.74 o
   2   9   9        1.46        0.16      8.48 o
   3   9   9        0.14       -2.89     24.15 o
   4   9   9        0.05        4.01     17.86 o
  -9  10   9        5.79       13.74     18.89 o
  -8  10   9        1.81        3.41     11.58 o
  -7  10   9        3.95       14.28     21.48 o
  -6  10   9        0.50        1.54     25.13 o
  -5  10   9        4.46       10.31     10.48 o
  -4  10   9        1.91       -4.44     15.81 o
  -3  10   9        0.17        2.17      5.17 o
  -2  10   9       25.24       22.94     10.66 o
  -1  10   9        0.26        9.45     16.44 o
   0  10   9        8.00       12.25      9.29 o
   1  10   9        6.99        8.64     15.22 o
   2  10   9        0.79        3.61     30.54 o
   3  10   9        0.08       14.38     27.17 o
  -8  11   9        6.14       22.15     16.97 o
  -7  11   9        0.33       10.00     17.35 o
  -6  11   9        5.43       16.30     24.82 o
  -5  11   9       14.10       37.01     18.74 o
  -4  11   9        2.28       15.39     15.07 o
  -3  11   9        2.00        2.62     13.32 o
  -2  11   9        0.32        7.49      6.92 o
  -1  11   9        1.71        0.05      2.51 o
   0  11   9        2.04        6.24     21.09 o
   1  11   9        1.73       -2.89     41.42 o
  -8  12   9        0.03       13.48     35.94 o
  -7  12   9        1.68       -2.02     34.09 o
  -6  12   9       13.58       19.78     23.97 o
  -5  12   9        5.10        0.72     11.02 o
  -4  12   9        0.31       -3.13     13.10 o
  -3  12   9        1.95        5.82     24.69 o
  -2  12   9        1.47        0.73      3.24 o
  -4  13   9        2.30        8.54     71.41 o
  -3  13   9        0.15        0.50      6.52 o
  -2 -12  10        0.50       11.87     33.71 o
  -1 -12  10       13.06       12.99     46.15 o
   3 -12  10        0.12        7.76     18.13 o
  -3 -11  10        0.01       16.59     29.24 o
  -2 -11  10       11.88       26.12     26.96 o
  -1 -11  10        0.91       12.76     35.22 o
   0 -11  10       11.44       24.00     27.99 o
   1 -11  10       39.48       61.30     26.70 o
   2 -11  10       18.18       20.40     31.92 o
   3 -11  10        5.01        8.63     21.15 o
   4 -11  10        1.19        4.59      6.05 o
  -5 -10  10       24.92       25.91     41.41 o
  -4 -10  10        9.20       15.49     39.47 o
  -3 -10  10        0.22        2.07     11.25 o
  -2 -10  10        5.65        0.53      2.68 o
  -1 -10  10        5.58      -13.12     21.93 o
   0 -10  10       16.41       20.32     16.05 o
   1 -10  10       27.02       33.73     16.42 o
   2 -10  10       23.80       26.35     24.67 o
   3 -10  10        2.34       11.96     22.03 o
   4 -10  10        0.91       15.47     15.27 o
   5 -10  10       10.16        2.47     10.32 o
  -6  -9  10        6.58        3.56     30.95 o
  -5  -9  10       11.21        8.90     40.74 o
  -4  -9  10       14.85       33.70     19.62 o
  -3  -9  10        0.93        8.18     22.96 o
  -2  -9  10        0.00        0.58      9.06 o
  -1  -9  10        0.89        0.38      6.53 o
   0  -9  10        0.27        0.90     14.82 o
   1  -9  10        2.76       -2.28     16.83 o
   2  -9  10        2.43       -1.91     10.17 o
   3  -9  10        3.27       19.38     14.20 o
   4  -9  10        7.87       11.00     14.11 o
   5  -9  10        3.10        8.07     22.43 o
   6  -9  10        0.99       14.11     16.72 o
  -7  -8  10        5.66       19.76     31.37 o
  -6  -8  10        7.81       12.30     31.42 o
  -5  -8  10        0.18        5.97     19.49 o
  -4  -8  10        2.38       13.43     19.59 o
  -3  -8  10       10.06       31.69     23.39 o
  -2  -8  10        1.96       -7.01     12.77 o
  -1  -8  10        0.97       -2.14     10.12 o
   0  -8  10        6.48        7.12     12.19 o
   1  -8  10        0.50        1.18      9.87 o
   2  -8  10       46.25       44.93     13.43 o
   3  -8  10        2.06        0.33      7.78 o
   4  -8  10        0.02        7.12     16.57 o
   5  -8  10       23.73       35.53     17.68 o
   6  -8  10        6.46       14.44     12.38 o
   7  -8  10       17.76       38.53     24.45 o
  -8  -7  10        2.94       28.89     23.14 o
  -7  -7  10       71.68      104.94     30.52 o
  -6  -7  10       42.74       56.40     26.01 o
  -5  -7  10        9.54       15.23     11.97 o
  -4  -7  10       10.34       15.37     13.20 o
  -3  -7  10       14.73       37.91     17.34 o
  -2  -7  10        0.14        9.83     17.32 o
  -1  -7  10        1.76        9.36     14.96 o
   0  -7  10        0.23       -3.14     12.86 o
   1  -7  10        2.86        2.80      4.50 o
   2  -7  10       48.78       37.80     12.65 o
   3  -7  10       18.21       38.11     10.86 o
   4  -7  10        2.14        8.80     10.21 o
   5  -7  10        2.61       10.47     16.19 o
   6  -7  10        5.42       19.47     15.69 o
   7  -7  10        2.57        9.67     24.77 o
  -8  -6  10       48.22       79.03     25.85 o
  -7  -6  10        3.24        3.79     13.68 o
  -6  -6  10       32.28       29.45     12.61 o
  -5  -6  10        1.66        4.60     11.33 o
  -4  -6  10       29.26       23.92     12.32 o
  -3  -6  10        0.07        4.37     19.15 o
  -2  -6  10        1.45       -6.33     10.24 o
  -1  -6  10       14.33        9.63     31.06 o
   0  -6  10        6.88       -2.18     22.86 o
   1  -6  10       32.55       27.45     15.27 o
   2  -6  10        1.97       13.91     16.53 o
   3  -6  10        0.00        5.03      6.35 o
   4  -6  10       17.36       17.50      9.05 o
   5  -6  10        2.69       10.83     18.49 o
   6  -6  10        3.84       10.60     11.05 o
   7  -6  10       19.78       31.52     19.98 o
   8  -6  10        0.21        7.51     13.76 o
  -9  -5  10        4.02       12.10     38.83 o
  -8  -5  10        3.59       13.47     18.25 o
  -7  -5  10        4.54        9.11     23.26 o
  -6  -5  10       36.08       24.25     13.68 o
  -5  -5  10        2.93        7.49     23.33 o
  -4  -5  10        4.67        3.08      8.95 o
  -3  -5  10       52.47       57.37      9.98 o
  -2  -5  10       31.64       32.12     14.15 o
  -1  -5  10       70.82       76.72     15.30 o
   0  -5  10       16.38       13.88     14.57 o
   1  -5  10       32.21        7.10     15.32 o
   2  -5  10        5.49       13.94     14.82 o
   3  -5  10       91.10       78.89     11.79 o
   4  -5  10        4.35        6.63      8.22 o
   5  -5  10       10.76        6.28      5.63 o
   6  -5  10        7.44        1.71      6.94 o
   7  -5  10        6.21       14.70     17.42 o
   8  -5  10        1.85       21.39     17.11 o
 -10  -4  10        3.97        7.55     27.91 o
  -9  -4  10       33.37       33.80     25.23 o
  -8  -4  10       10.34       40.04     25.39 o
  -7  -4  10       39.19       59.05     21.12 o
  -6  -4  10       18.09       19.76     11.50 o
  -5  -4  10        4.86        1.98     10.76 o
  -4  -4  10        5.89        0.34      8.13 o
  -3  -4  10       87.53       85.03     10.39 o
  -2  -4  10       14.33       18.00      7.82 o
  -1  -4  10        0.55        9.41     10.62 o
   0  -4  10        8.73       10.63     12.21 o
   1  -4  10        0.75        0.06      0.17 o
   2  -4  10        6.35       18.52     13.35 o
   3  -4  10        0.04        7.84     11.32 o
   4  -4  10        1.03        0.72      5.41 o
   5  -4  10       12.52       14.37     10.13 o
   6  -4  10        1.84        4.65     10.74 o
   7  -4  10        0.09        8.14     12.60 o
   8  -4  10        2.70       10.77     13.30 o
 -11  -3  10       29.97       29.12     40.05 o
 -10  -3  10        7.63       10.03    119.68 o
  -9  -3  10       10.23       10.85     36.67 o
  -8  -3  10        0.59        9.40      9.74 o
  -7  -3  10       18.67       17.47     12.84 o
  -6  -3  10       22.90       27.34     13.87 o
  -5  -3  10       33.00       28.56     10.94 o
  -4  -3  10       11.57       10.06     16.34 o
  -3  -3  10       10.47       16.04     10.56 o
  -2  -3  10       26.56       21.27     12.21 o
  -1  -3  10        1.05        2.44     38.34 o
   0  -3  10        1.79        0.90      3.38 o
   1  -3  10       16.27       10.33     14.28 o
   2  -3  10       58.81       48.94     12.73 o
   3  -3  10       15.00       13.82     13.27 o
   4  -3  10       19.25       21.63     14.11 o
   5  -3  10       10.26       10.61     10.19 o
   6  -3  10       55.07       47.23     14.56 o
   7  -3  10       28.04       30.40     20.81 o
   8  -3  10        1.27      -17.66     23.69 o
   9  -3  10        0.01       -7.93    113.14 o
 -11  -2  10       31.55       35.87     21.78 o
 -10  -2  10       17.78       25.20     20.88 o
  -9  -2  10      105.02      146.34     16.63 o
  -8  -2  10       20.17       23.23     18.84 o
  -7  -2  10        4.29        5.59      9.19 o
  -6  -2  10        3.68        5.53     10.05 o
  -5  -2  10        2.93        7.46      8.95 o
  -4  -2  10      193.77      219.93     13.16 o
  -3  -2  10        1.28        2.19      2.02 o
  -2  -2  10       49.30       36.45     10.24 o
  -1  -2  10      157.33      145.83     12.42 o
   0  -2  10       15.58        6.16     16.17 o
   1  -2  10       23.40       30.03     12.65 o
   2  -2  10        2.26        3.11     16.92 o
   3  -2  10       31.00       36.24     13.10 o
   4  -2  10       12.98       10.98     15.79 o
   5  -2  10        2.28        6.69      7.11 o
   6  -2  10       33.90       39.60     14.97 o
   7  -2  10        1.63       -8.09     31.15 o
   8  -2  10        0.11        6.59     24.61 o
   9  -2  10        0.02       -1.07     35.67 o
 -12  -1  10        3.58       12.41     56.26 o
 -11  -1  10       13.86       35.97     21.33 o
 -10  -1  10        0.00        3.13      8.67 o
  -9  -1  10       50.70       38.21     16.59 o
  -8  -1  10        2.54        1.26     17.23 o
  -7  -1  10       22.81       25.45     15.33 o
  -6  -1  10       17.34        9.45      9.22 o
  -5  -1  10        1.98       13.86     12.41 o
  -4  -1  10      145.24      140.68     11.36 o
  -3  -1  10       93.52      101.34     10.17 o
  -2  -1  10       25.56       24.52      7.43 o
  -1  -1  10       10.13       13.08      8.80 o
   0  -1  10       13.02       10.69      6.98 o
   1  -1  10        0.83       13.89     10.22 o
   2  -1  10       45.28       29.38     12.55 o
   3  -1  10        1.76        8.88     17.43 o
   4  -1  10        4.20        4.79     18.47 o
   5  -1  10        0.62        6.58     19.96 o
   6  -1  10        1.38        8.08     11.90 o
   7  -1  10        3.37        3.25     10.87 o
   8  -1  10        1.43        2.96     14.77 o
 -12   0  10       11.50        9.58     40.99 o
 -11   0  10        6.83       17.49     18.89 o
 -10   0  10       14.15       19.24     16.49 o
  -9   0  10        0.96       -8.12     16.54 o
  -8   0  10        1.35        9.00     12.47 o
  -7   0  10        9.58       14.96     10.22 o
  -6   0  10        2.88        6.56      7.44 o
  -5   0  10       82.44       77.13     10.23 o
  -4   0  10      168.39      146.26     10.87 o
  -3   0  10        0.02        4.89      7.69 o
  -2   0  10      103.21      172.13     15.28 o
  -1   0  10        0.10        0.17      0.63 o
   0   0  10       13.03       24.00      8.28 o
   1   0  10      223.03      202.71      9.84 o
   2   0  10        3.57        4.42     11.30 o
   3   0  10       19.52       12.64     12.95 o
   4   0  10       17.58       19.51     21.28 o
   5   0  10        0.07        0.70      8.89 o
   6   0  10        0.00       -0.29     18.39 o
   7   0  10        0.31       -3.15     22.33 o
   8   0  10        0.01        0.44     32.98 o
   9   0  10        1.58       -0.02      0.43 o
 -11   1  10        2.60        7.42     29.80 o
 -10   1  10        6.81       16.73     18.20 o
  -9   1  10       19.36       13.54     11.51 o
  -8   1  10        2.25        9.81     13.60 o
  -7   1  10        9.89        9.18     10.07 o
  -6   1  10       79.27       59.72     11.02 o
  -5   1  10       27.82       31.72     10.58 o
  -4   1  10       17.91       12.75     10.66 o
  -3   1  10       52.22       42.65     10.41 o
  -2   1  10      179.26      184.86      8.84 o
  -1   1  10        0.90       -0.50      1.21 o
   0   1  10       21.88       22.11      8.24 o
   1   1  10        0.26        3.78      5.35 o
   2   1  10        2.78       -0.26     10.78 o
   3   1  10        1.37       12.38     10.96 o
   4   1  10        0.07        0.42      5.27 o
   5   1  10        0.28        2.43      9.02 o
   6   1  10        1.55        1.81     10.99 o
   7   1  10        0.02       -1.04      4.20 o
   8   1  10        0.16        7.93     13.88 o
 -11   2  10        6.70       11.96     19.03 o
 -10   2  10        1.35        0.16      1.64 o
  -9   2  10        0.08        0.78      6.03 o
  -8   2  10        3.15        1.28     13.10 o
  -7   2  10        0.04        9.48     19.62 o
  -6   2  10        0.43       -2.05      5.85 o
  -5   2  10       68.16       56.08      9.97 o
  -4   2  10       73.89       67.23     10.34 o
  -3   2  10       20.74       20.85      6.77 o
  -2   2  10        1.11        4.19      7.46 o
  -1   2  10        4.67       -0.51      5.50 o
   0   2  10       33.27       31.67      8.53 o
   1   2  10        1.54        5.69      6.57 o
   2   2  10       46.31       32.82     16.61 o
   3   2  10        2.69        9.71     13.53 o
   4   2  10        0.78        1.60     10.40 o
   5   2  10       25.23       25.50     12.30 o
   6   2  10        5.30       21.10     18.76 o
   7   2  10        0.00        4.74     14.69 o
 -11   3  10        2.47        3.71     28.58 o
 -10   3  10        0.09       -3.92      8.78 o
  -9   3  10        2.31        7.37     13.30 o
  -8   3  10       29.37       31.57     11.91 o
  -7   3  10        7.87        1.76     13.89 o
  -6   3  10        0.24        0.45      4.80 o
  -5   3  10       14.60       14.99     10.61 o
  -4   3  10       14.93        6.47      9.17 o
  -3   3  10        5.34        0.41      4.58 o
  -2   3  10       35.45       28.79     10.98 o
  -1   3  10       22.84       10.46      7.68 o
   0   3  10        0.08        6.44      5.52 o
   1   3  10        9.77       17.55     10.15 o
   2   3  10       15.43        2.93     26.26 o
   3   3  10        0.04       11.10     12.88 o
   4   3  10        1.42       -1.27      9.42 o
   5   3  10       33.91       47.64     15.66 o
   6   3  10        7.89       15.04     39.42 o
   7   3  10        0.66       12.58     16.24 o
 -12   4  10        1.08        6.76     23.66 o
 -11   4  10       15.37       14.32     36.44 o
 -10   4  10        0.21        2.98     35.48 o
  -9   4  10       54.00       58.99     15.64 o
  -8   4  10        8.23        4.94     14.05 o
  -7   4  10       46.62       52.80     12.48 o
  -6   4  10       16.66       17.45     10.49 o
  -5   4  10      158.59      162.54     11.92 o
  -4   4  10        3.10        1.40      6.49 o
  -3   4  10       36.78       24.40      8.65 o
  -2   4  10       25.23       22.40     10.06 o
  -1   4  10       21.85       18.99      8.97 o
   0   4  10      148.02      160.11     10.36 o
   1   4  10       11.14       15.70      9.03 o
   2   4  10        4.69        7.59     13.99 o
   3   4  10       15.15       20.79     12.85 o
   4   4  10        1.41        8.83      9.29 o
   5   4  10        0.00        1.25      9.99 o
   6   4  10        4.48       -8.57     21.59 o
 -12   5  10        0.22       10.20     25.31 o
 -11   5  10        1.61        5.02     54.32 o
 -10   5  10        1.76       16.42     26.43 o
  -9   5  10        1.13       14.49     22.24 o
  -8   5  10        3.16       11.02      9.98 o
  -7   5  10        1.39        1.83     13.04 o
  -6   5  10       16.25       15.22     11.02 o
  -5   5  10        6.27        8.94      8.45 o
  -4   5  10       58.96       57.11     11.61 o
  -3   5  10        0.26        2.07      5.04 o
  -2   5  10        0.98        1.44     12.79 o
  -1   5  10        1.84       -1.30      9.57 o
   0   5  10       23.61       21.49     10.47 o
   1   5  10       99.55      110.07     15.83 o
   2   5  10       14.26       31.54     12.89 o
   3   5  10       16.71       25.49     12.23 o
   4   5  10        0.97       -6.28     22.10 o
   5   5  10        4.82       14.59     15.98 o
   6   5  10        7.17        9.65     15.67 o
 -11   6  10        0.78        4.37     99.97 o
 -10   6  10        2.74        1.36     24.39 o
  -9   6  10       16.32       20.34     24.44 o
  -8   6  10       11.93       24.41     15.00 o
  -7   6  10       52.31       54.80     13.79 o
  -6   6  10       21.03       30.00     12.09 o
  -5   6  10       74.93       67.85     14.08 o
  -4   6  10        1.05       -0.33      6.48 o
  -3   6  10       11.20       15.94     12.58 o
  -2   6  10        5.58        2.77      4.63 o
  -1   6  10        1.62        0.43      3.60 o
   0   6  10      114.23      113.71     12.13 o
   1   6  10       49.10       52.26     17.86 o
   2   6  10       21.65       18.28     16.59 o
   3   6  10        0.42        0.58      2.20 o
   4   6  10        0.14        7.77     13.46 o
   5   6  10        1.94        2.61     14.47 o
 -11   7  10        0.00        0.05      0.61 o
 -10   7  10        0.90       13.24     31.95 o
  -9   7  10        0.30       12.99     17.81 o
  -8   7  10       11.06       19.57     18.73 o
  -7   7  10       12.42        2.71     10.80 o
  -6   7  10       44.07       52.13     13.03 o
  -5   7  10       37.70       27.21     14.83 o
  -4   7  10        6.09       16.22     12.87 o
  -3   7  10        2.36        0.07      6.00 o
  -2   7  10        1.14        6.46     10.78 o
  -1   7  10        1.75        0.49      4.70 o
   0   7  10        2.79        5.11     12.68 o
   1   7  10        3.76        4.50     10.35 o
   2   7  10       16.35       28.43     14.36 o
   3   7  10        2.92       13.17     19.23 o
   4   7  10        3.08       -0.15     18.12 o
   5   7  10        1.78       17.30     32.57 o
 -10   8  10       10.63       12.67     24.53 o
  -9   8  10        7.16       37.01     20.62 o
  -8   8  10        7.57       11.94     24.38 o
  -7   8  10        5.43       17.16     12.77 o
  -6   8  10       40.70       39.50     14.56 o
  -5   8  10        4.99        3.90     16.94 o
  -4   8  10        2.05       -2.89     13.79 o
  -3   8  10        0.02       -2.91      8.03 o
  -2   8  10        0.00        0.06      0.89 o
  -1   8  10        0.06        5.68     14.96 o
   0   8  10        1.99        7.96      8.99 o
   1   8  10        1.25       12.90     14.70 o
   2   8  10        1.21       18.20     20.53 o
   3   8  10        0.82       -0.30      5.97 o
   4   8  10        9.29       -5.08     11.75 o
   5   8  10        0.14       25.35     30.78 o
  -9   9  10       15.65       19.97     18.10 o
  -8   9  10       10.87       22.12     20.07 o
  -7   9  10        0.58       20.20     23.09 o
  -6   9  10        0.01        8.97     15.99 o
  -5   9  10       16.41       18.20     17.81 o
  -4   9  10       40.20       31.61     15.49 o
  -3   9  10        0.51        1.34      5.07 o
  -2   9  10        0.64        8.12     15.28 o
  -1   9  10        1.84        2.13      3.20 o
   0   9  10        4.06        9.54     12.61 o
   1   9  10       16.55       45.29     17.48 o
   2   9  10        2.56        6.84     16.99 o
   3   9  10        0.03        1.19     16.17 o
  -8  10  10        3.59       14.29     18.29 o
  -7  10  10       18.56       26.02     16.75 o
  -6  10  10        2.85       16.21     17.22 o
  -5  10  10        2.06        4.40      6.85 o
  -4  10  10        0.71       -0.09     15.63 o
  -3  10  10        3.59       12.49     16.18 o
  -2  10  10        0.00        7.07     17.28 o
  -1  10  10        4.54       17.26     13.55 o
   0  10  10        0.25        6.21     17.28 o
   1  10  10        0.00        0.78      9.71 o
  -6  11  10        7.14       18.72     22.58 o
  -5  11  10        0.16       12.27     14.89 o
  -4  11  10        0.00        1.88      6.16 o
  -3  11  10        0.54        7.78     18.75 o
  -2  11  10        0.33        7.85      9.21 o
  -1  11  10        2.08        6.23     15.98 o
   0  11  10        1.92        2.72     18.33 o
  -4  12  10        6.49        1.79     58.98 o
  -3  12  10        2.90       -2.41      9.89 o
  -2  12  10        0.15        1.85     17.46 o
  -2 -11  11        9.65       24.07     30.97 o
  -1 -11  11        1.22       -0.76     82.89 o
   0 -11  11        0.64       20.03     24.71 o
   2 -11  11        0.11       13.32     23.32 o
   3 -11  11        4.26       30.19     34.61 o
  -4 -10  11        6.47       27.78     28.49 o
  -3 -10  11        2.22        7.47     31.38 o
  -2 -10  11        0.10      -12.66     27.48 o
  -1 -10  11        0.36       13.23     29.19 o
   0 -10  11        2.74        5.71     13.84 o
   1 -10  11       19.33       23.47     20.56 o
   2 -10  11        6.64       21.75     29.60 o
   3 -10  11        4.05        0.86     65.90 o
   4 -10  11        0.50        6.06     16.88 o
  -5  -9  11        0.77       -6.12     20.89 o
  -4  -9  11        8.49       29.37     30.19 o
  -3  -9  11        2.76        0.36      5.16 o
  -2  -9  11        4.13        6.47     15.36 o
  -1  -9  11        0.59        2.37     21.44 o
   0  -9  11        0.78        0.09      7.98 o
   1  -9  11        7.67       21.37     20.90 o
   2  -9  11        6.48       11.34     16.19 o
   3  -9  11       10.60       18.40     26.39 o
   4  -9  11        0.13       -1.81      7.67 o
   5  -9  11        1.16        0.57     15.50 o
  -6  -8  11        8.66       28.81     29.26 o
  -5  -8  11        3.55       -3.86     14.28 o
  -4  -8  11        8.92       25.45     25.81 o
  -3  -8  11       14.62       19.14     26.26 o
  -2  -8  11       16.10       21.91     17.99 o
  -1  -8  11       14.04       32.57     15.87 o
   0  -8  11        8.49       15.11     15.20 o
   1  -8  11        6.19       13.10     17.89 o
   2  -8  11        2.86        3.96     12.15 o
   3  -8  11        0.98        1.86      7.10 o
   4  -8  11        0.48        7.50     10.61 o
   5  -8  11        3.35       12.68     19.69 o
  -7  -7  11        0.15       -0.61    148.87 o
  -6  -7  11        0.01       19.89     29.42 o
  -5  -7  11       35.83       62.40     24.47 o
  -4  -7  11        0.66       -1.69     22.67 o
  -3  -7  11       15.81       20.71     23.35 o
  -2  -7  11        3.76       -2.98     13.43 o
  -1  -7  11        2.28       17.18     19.93 o
   0  -7  11        1.22       -0.07      0.50 o
   1  -7  11       20.34       25.72     13.33 o
   2  -7  11        0.00        0.46      4.61 o
   3  -7  11       32.04       24.63     14.20 o
   4  -7  11        1.35       13.36     19.19 o
   5  -7  11        2.76       -0.90      9.88 o
   6  -7  11        4.16        8.67     15.80 o
  -8  -6  11        0.05       10.82     22.74 o
  -7  -6  11        9.28       13.29     36.48 o
  -6  -6  11        2.65       19.42     19.67 o
  -5  -6  11        0.01        3.01     33.72 o
  -4  -6  11        8.02       24.54     21.39 o
  -3  -6  11       11.20       11.32     16.08 o
  -2  -6  11       10.77       21.06     19.18 o
  -1  -6  11        0.03        9.00     21.75 o
   0  -6  11       10.17        4.27     36.26 o
   1  -6  11       27.89       20.10     21.02 o
   2  -6  11       14.48       12.69     15.93 o
   3  -6  11        8.39        9.41     13.44 o
   4  -6  11        1.29        0.63      7.02 o
   5  -6  11        8.64        3.94     30.90 o
   6  -6  11       33.25       42.86     17.48 o
   7  -6  11        6.09        1.85     13.10 o
  -8  -5  11       15.05       47.97     30.44 o
  -7  -5  11        2.54       18.86     21.33 o
  -6  -5  11        3.16       10.42     21.62 o
  -5  -5  11        0.09        5.40     13.88 o
  -4  -5  11        8.20        9.86     15.99 o
  -3  -5  11        3.13       10.90     25.38 o
  -2  -5  11        4.16       15.61     15.59 o
  -1  -5  11        6.71       15.34     15.87 o
   0  -5  11        1.33        8.28     15.62 o
   1  -5  11        8.00       10.22     24.59 o
   2  -5  11        9.69       15.15      8.62 o
   3  -5  11       11.25       15.47     13.63 o
   4  -5  11        3.05        8.78     12.14 o
   5  -5  11        4.23       11.17     11.56 o
   6  -5  11        0.46       -5.18     13.96 o
   7  -5  11        8.80        5.83     27.24 o
  -9  -4  11      100.57      116.02     28.48 o
  -8  -4  11        7.23       15.53     20.29 o
  -7  -4  11        4.23        4.82     52.52 o
  -6  -4  11        1.17       19.04     20.68 o
  -5  -4  11       63.17       65.76     20.54 o
  -4  -4  11       20.52       10.82     25.59 o
  -3  -4  11       15.27       25.88     16.81 o
  -2  -4  11        5.05       14.47     14.15 o
  -1  -4  11       25.63       30.23     14.95 o
   0  -4  11       21.54        9.27     15.19 o
   1  -4  11        0.56        7.50     11.15 o
   2  -4  11        1.04        6.08     11.29 o
   3  -4  11       24.27       36.72     16.40 o
   4  -4  11       11.36       10.55     12.06 o
   5  -4  11        0.48        5.83     11.58 o
   6  -4  11        5.01       11.75     21.30 o
   7  -4  11        4.39       16.04     22.73 o
 -10  -3  11        0.17       -0.72      8.97 o
  -9  -3  11        1.36       -5.92    199.57 o
  -8  -3  11       13.28        7.56     11.59 o
  -7  -3  11        8.47       18.82     14.43 o
  -6  -3  11        0.13        5.46     13.97 o
  -5  -3  11        3.89        7.83      9.09 o
  -4  -3  11       15.49       21.25     11.51 o
  -3  -3  11       11.10        9.90     16.97 o
  -2  -3  11       89.33       91.72     16.21 o
  -1  -3  11       19.58       17.07     15.82 o
   0  -3  11        0.05        6.13     15.98 o
   1  -3  11        1.37       -0.98     10.43 o
   2  -3  11        0.70        1.65      4.24 o
   3  -3  11        1.58       13.60     12.53 o
   4  -3  11       10.56       15.54     17.24 o
   5  -3  11       34.84       33.89     16.50 o
   6  -3  11        4.24        3.87     10.25 o
   7  -3  11        0.77       -5.52     13.54 o
 -10  -2  11       32.93       53.78     26.12 o
  -9  -2  11        3.38       16.04     15.41 o
  -8  -2  11        2.81       12.22     15.34 o
  -7  -2  11        3.20       -0.55     21.42 o
  -6  -2  11        4.02        5.00      8.26 o
  -5  -2  11       79.18       99.96     13.43 o
  -4  -2  11       37.28       29.01     11.52 o
  -3  -2  11      249.21      252.52     13.62 o
  -2  -2  11      119.98      129.81     11.74 o
  -1  -2  11        3.81        8.25     15.10 o
   0  -2  11       12.13        4.36      8.86 o
   1  -2  11        0.02        7.44     11.66 o
   2  -2  11        4.76       -1.53     11.89 o
   3  -2  11        4.32        9.85     14.22 o
   4  -2  11       11.47       14.23     21.04 o
   5  -2  11       12.66        2.85     12.60 o
   6  -2  11       62.14       57.96     18.12 o
   7  -2  11        3.83        0.98     12.89 o
   8  -2  11        0.20       -0.33     31.15 o
 -11  -1  11        0.00        3.00     21.56 o
 -10  -1  11       39.22       50.42     20.63 o
  -9  -1  11       56.11       76.93     18.34 o
  -8  -1  11        1.39       15.26     14.51 o
  -7  -1  11        1.57        4.69     10.95 o
  -6  -1  11        8.70        6.56     10.48 o
  -5  -1  11        6.91        1.44      5.36 o
  -4  -1  11        0.06        1.38      7.73 o
  -3  -1  11      100.29       91.74     10.80 o
  -2  -1  11       39.35       30.94      9.20 o
  -1  -1  11       23.90       29.35     10.33 o
   0  -1  11       15.40        9.67      8.07 o
   1  -1  11       20.45       16.00     14.71 o
   2  -1  11        1.40        2.04     13.39 o
   3  -1  11        2.53        4.55     15.52 o
   4  -1  11        0.97        3.18     22.81 o
   5  -1  11        9.31        3.39     87.40 o
   6  -1  11       33.94       28.95     17.14 o
   7  -1  11        0.05        4.84     19.32 o
   8  -1  11        0.03       -7.59     18.05 o
 -11   0  11        8.66       16.28     25.07 o
 -10   0  11       63.80       86.28     20.78 o
  -9   0  11        5.81       -0.18      8.87 o
  -8   0  11        9.33       16.94     18.57 o
  -7   0  11        5.02       11.12     11.50 o
  -6   0  11        1.39        6.93     10.81 o
  -5   0  11        7.32        8.95     11.60 o
  -4   0  11        0.12       -3.20     15.91 o
  -3   0  11        0.15        4.42      6.78 o
  -2   0  11       59.90       58.08      9.66 o
  -1   0  11        0.66       -3.90     12.04 o
   0   0  11       22.84       23.43     10.17 o
   1   0  11        4.41       11.19      9.39 o
   2   0  11        3.19        3.80     10.39 o
   3   0  11        0.59       13.43     19.89 o
   4   0  11        1.60       -6.54     11.03 o
   5   0  11        0.00        3.15     10.63 o
   6   0  11        9.41       -6.19     24.21 o
   7   0  11        0.33       -0.11      2.81 o
   8   0  11        3.08       -5.28     26.22 o
 -11   1  11        0.91        2.22     44.04 o
 -10   1  11       23.03       40.81     20.48 o
  -9   1  11        1.77       -6.43     11.48 o
  -8   1  11        4.62       -1.27      6.15 o
  -7   1  11       76.65       91.76     15.95 o
  -6   1  11       10.94       14.40     18.80 o
  -5   1  11        8.31        4.11      6.19 o
  -4   1  11        3.95        1.26     10.38 o
  -3   1  11       24.73       32.49      8.88 o
  -2   1  11       13.23       17.91     10.19 o
  -1   1  11        0.02        6.73      9.17 o
   0   1  11       30.16       22.09     10.44 o
   1   1  11       14.64       24.95     10.11 o
   2   1  11        4.07        0.44      1.13 o
   3   1  11       10.34       24.00     17.92 o
   4   1  11        5.69        2.28      8.49 o
   5   1  11        8.96       20.28     23.13 o
   6   1  11        5.63       19.40     22.02 o
   7   1  11        0.16        1.53     12.07 o
   8   1  11        0.94      -11.16     27.22 o
 -11   2  11       29.91       48.24     22.21 o
 -10   2  11       70.73       84.65     19.81 o
  -9   2  11        3.53       -1.36      5.79 o
  -8   2  11        0.22       14.83     17.68 o
  -7   2  11        6.24        3.01     13.58 o
  -6   2  11       19.55       20.62     11.06 o
  -5   2  11       10.18        6.78     11.29 o
  -4   2  11       18.69       19.62     10.85 o
  -3   2  11       64.71       58.95      9.69 o
  -2   2  11        9.56       15.39      8.62 o
  -1   2  11        7.44       12.28      9.32 o
   0   2  11       44.12       38.04     10.08 o
   1   2  11        6.02       14.90      8.77 o
   2   2  11        4.41       22.52     18.53 o
   3   2  11        0.00        9.14     12.51 o
   4   2  11        2.37        0.94      7.24 o
   5   2  11        0.79        3.28     12.11 o
   6   2  11        4.34        4.67     15.65 o
   7   2  11        1.38       -1.57     18.98 o
 -11   3  11        0.12        7.25     28.46 o
 -10   3  11        0.57       12.61     15.47 o
  -9   3  11        3.73        3.03     10.49 o
  -8   3  11        0.13        4.16     12.50 o
  -7   3  11        1.78        4.55     22.65 o
  -6   3  11       44.86       49.15     13.70 o
  -5   3  11        4.31        3.35     11.00 o
  -4   3  11        2.67        4.43      7.53 o
  -3   3  11       61.35       58.83     10.40 o
  -2   3  11        0.00        4.72      7.76 o
  -1   3  11       25.87       22.62     10.70 o
   0   3  11       12.12       13.09      7.69 o
   1   3  11        3.37       10.95      9.43 o
   2   3  11       12.33       12.61     16.27 o
   3   3  11       28.32       53.36     21.02 o
   4   3  11        1.79        2.80     11.62 o
   5   3  11        2.03       25.46     24.34 o
   6   3  11        0.67       23.60     41.38 o
   7   3  11        0.04        5.73     21.41 o
 -10   4  11        0.11       15.77     45.11 o
  -9   4  11        1.22        3.51      7.84 o
  -8   4  11       10.76        4.28     11.15 o
  -7   4  11       28.29       40.65     13.95 o
  -6   4  11        3.92       -1.54     12.40 o
  -5   4  11        3.12       -1.99      7.08 o
  -4   4  11        4.99       19.69     11.17 o
  -3   4  11        1.46        4.06      5.73 o
  -2   4  11        1.43        0.69     10.34 o
  -1   4  11       35.07       34.65     11.62 o
   0   4  11        1.84       -2.79     10.67 o
   1   4  11       15.39        4.10     16.53 o
   2   4  11        4.68        4.33    170.04 o
   3   4  11        0.51        2.15     12.25 o
   4   4  11        6.45        7.27     10.41 o
   5   4  11        2.25       -0.44      4.26 o
   6   4  11        1.16        3.42    124.07 o
 -10   5  11        1.39       -2.39     13.60 o
  -9   5  11        9.94       11.85     13.68 o
  -8   5  11        0.22        2.81     12.04 o
  -7   5  11        1.90        9.41     16.89 o
  -6   5  11        2.35        8.67     11.59 o
  -5   5  11        3.95       -0.52      7.27 o
  -4   5  11        1.59       -3.15     12.19 o
  -3   5  11        0.29        5.11     11.43 o
  -2   5  11        0.31        5.55     12.33 o
  -1   5  11        4.85       12.63     10.98 o
   0   5  11        0.62        1.82      6.75 o
   1   5  11        0.01        5.01     42.02 o
   2   5  11       18.30       21.87     13.66 o
   3   5  11        0.08        8.62     20.85 o
   4   5  11        5.89        9.55     12.40 o
   5   5  11        1.72        1.53     15.30 o
 -10   6  11        0.01       13.75     25.93 o
  -9   6  11        0.02        2.78     14.41 o
  -8   6  11       22.70       31.91     16.09 o
  -7   6  11        1.50       14.82     13.43 o
  -6   6  11        4.11        1.51     11.21 o
  -5   6  11       33.75       27.86     12.97 o
  -4   6  11        8.70       10.59     10.90 o
  -3   6  11        0.20        2.79     19.55 o
  -2   6  11        5.04       16.76     15.91 o
  -1   6  11        0.23        4.44     11.37 o
   0   6  11      107.86      106.99     14.48 o
   1   6  11        0.00       10.93     29.15 o
   2   6  11       29.24       34.98     16.35 o
   3   6  11        5.28        0.65      4.33 o
   4   6  11        0.03        4.45     15.37 o
   5   6  11        5.08        7.88     31.17 o
  -9   7  11        0.87       18.67     27.98 o
  -8   7  11       36.79       52.52     23.84 o
  -7   7  11        9.31        6.65     13.07 o
  -6   7  11        2.58       -0.05      3.22 o
  -5   7  11       46.23       52.58     15.09 o
  -4   7  11       16.68        8.58     16.61 o
  -3   7  11        5.24       -0.15      3.45 o
  -2   7  11        0.29       -4.17     15.59 o
  -1   7  11        1.89        0.21     13.00 o
   0   7  11       11.78        6.83     22.04 o
   1   7  11        0.42       -0.74     17.51 o
   2   7  11       17.64       43.45     17.55 o
   3   7  11        0.41        1.22     16.37 o
   4   7  11        1.72       30.09     26.51 o
   5   7  11        0.51       -4.77     35.37 o
  -9   8  11        4.30        5.23     34.86 o
  -8   8  11        2.28       19.57     23.17 o
  -7   8  11        5.33       20.17     17.39 o
  -6   8  11        0.00        5.30     12.02 o
  -5   8  11        4.19        7.21     14.99 o
  -4   8  11        1.83        3.19     17.47 o
  -3   8  11        5.46       21.82     22.06 o
  -2   8  11       24.24       30.81     14.26 o
  -1   8  11        6.37        7.68     13.05 o
   0   8  11        0.00       12.31     20.62 o
   1   8  11        0.48       -0.34      6.34 o
   2   8  11        3.42       16.87     21.73 o
   3   8  11        1.04       17.39     25.82 o
  -8   9  11        3.06        1.13     85.31 o
  -7   9  11        0.03        2.94     19.73 o
  -6   9  11        6.44        7.35     15.73 o
  -5   9  11        0.04        5.45     12.47 o
  -4   9  11       13.97       19.97     18.44 o
  -3   9  11        6.74        3.06     14.61 o
  -2   9  11        1.29       -1.56     11.99 o
  -1   9  11        4.03        5.82      7.57 o
   0   9  11        3.43       18.41     23.92 o
   1   9  11        4.08       20.68     24.96 o
  -6  10  11        1.73        2.21     17.03 o
  -5  10  11        2.99        8.61     14.05 o
  -4  10  11        0.09        4.05     25.24 o
  -3  10  11        0.05        8.41     12.40 o
  -2  10  11        2.54        1.52      6.25 o
  -1  10  11       14.35       23.23     18.09 o
   0  10  11        0.00       32.34     27.37 o
  -5  11  11        0.76        4.56     27.08 o
  -4  11  11        0.38        1.50      4.58 o
  -3  11  11        0.19        5.34     19.71 o
  -2  11  11        1.42        4.70     25.97 o
  -2 -10  12        5.29       16.03     31.56 o
  -1 -10  12        0.84        8.65     18.92 o
   0 -10  12        0.58        3.50      8.64 o
   1 -10  12        0.00       -1.73    287.26 o
   2 -10  12       25.01       19.37     34.33 o
  -3  -9  12        5.70       11.36     30.97 o
  -2  -9  12        5.31       23.52     29.49 o
  -1  -9  12        3.67        7.08     16.31 o
   0  -9  12        1.89       12.02     24.40 o
   1  -9  12        6.39        2.32      6.92 o
   2  -9  12       18.34       13.05     24.10 o
   3  -9  12       15.41       22.92     20.37 o
  -5  -8  12       20.05       26.81     27.65 o
  -4  -8  12        7.59       12.55     28.22 o
  -3  -8  12        0.23       -4.32     14.84 o
  -2  -8  12       13.13       15.22     14.87 o
  -1  -8  12        3.27       -0.03      4.00 o
   0  -8  12        0.50        5.83     29.11 o
   1  -8  12        9.25        4.10     14.13 o
   2  -8  12        3.17        8.85     16.20 o
   3  -8  12        0.56       -6.91     18.24 o
   4  -8  12        0.12        7.13     48.82 o
  -6  -7  12       30.93       38.55     39.20 o
  -5  -7  12        4.11       -6.12     21.71 o
  -4  -7  12        5.87       22.78     23.10 o
  -3  -7  12       16.94        9.96     21.78 o
  -2  -7  12       14.62       37.57     27.66 o
  -1  -7  12       17.11       22.92     30.04 o
   0  -7  12        5.24       15.02     20.21 o
   1  -7  12       19.17       29.77     15.62 o
   2  -7  12        2.91       11.52     17.03 o
   3  -7  12       11.59       14.86     21.48 o
   4  -7  12        4.06        5.76     25.24 o
   5  -7  12        0.30        5.59     60.77 o
  -7  -6  12        6.88       10.62     30.64 o
  -6  -6  12       31.89       42.24     27.97 o
  -5  -6  12       77.60      100.46     30.78 o
  -4  -6  12        0.11        3.20     11.70 o
  -3  -6  12        3.27       12.78     27.18 o
  -2  -6  12       13.37       40.99     27.35 o
  -1  -6  12        1.18       13.47     30.16 o
   0  -6  12        0.03       -7.75     19.43 o
   1  -6  12        0.26       -1.59     11.68 o
   2  -6  12        9.85       15.62     15.46 o
   3  -6  12        0.09        9.09      9.43 o
   4  -6  12        0.75        1.45      7.10 o
   5  -6  12        0.00        9.79     15.92 o
  -7  -5  12        0.03       11.25     19.72 o
  -6  -5  12       20.83       52.39     29.23 o
  -5  -5  12        2.66       11.51     28.42 o
  -4  -5  12        1.51       13.54     20.34 o
  -3  -5  12        2.89        8.82     12.72 o
  -2  -5  12       28.68       29.46     23.39 o
  -1  -5  12        1.52        1.91     10.70 o
   0  -5  12        3.34        9.42     17.03 o
   1  -5  12        6.02       18.13     20.37 o
   2  -5  12       13.80       10.74     18.90 o
   3  -5  12        6.65        0.12     12.33 o
   4  -5  12        1.56        3.39     11.30 o
   5  -5  12        3.31       13.42     32.12 o
   6  -5  12        2.99       14.07     23.97 o
  -8  -4  12        4.95        8.90     17.46 o
  -7  -4  12        5.96       -4.36     55.47 o
  -6  -4  12        1.59       28.59     23.53 o
  -5  -4  12        0.08       -5.83     20.40 o
  -4  -4  12        3.12        1.47     31.21 o
  -3  -4  12        0.22        4.54     18.81 o
  -2  -4  12       51.16       61.47     19.78 o
  -1  -4  12        5.58        6.26     25.98 o
   0  -4  12        3.03        1.29      7.20 o
   1  -4  12       41.10       33.35     14.71 o
   2  -4  12       14.12       12.31     18.68 o
   3  -4  12        0.74       -0.22      1.84 o
   4  -4  12        0.02       -0.07      2.26 o
   5  -4  12        1.50        8.87     12.75 o
   6  -4  12        5.34       -3.05     20.60 o
  -9  -3  12       38.77       68.96     36.65 o
  -8  -3  12       10.63       16.28     24.17 o
  -7  -3  12        2.75        7.56      8.87 o
  -6  -3  12        1.43        1.00     10.16 o
  -5  -3  12        4.73       17.84     14.02 o
  -4  -3  12        4.06       10.47     17.30 o
  -3  -3  12        0.01       -0.25      4.87 o
  -2  -3  12       50.77       61.16     19.48 o
  -1  -3  12       36.46       32.32     18.01 o
   0  -3  12        6.15       28.38     18.61 o
   1  -3  12        0.01       -4.19     11.47 o
   2  -3  12        8.74        9.06     24.61 o
   3  -3  12        7.18       17.36     18.24 o
   4  -3  12       18.27       24.94     19.29 o
   5  -3  12        0.26       16.43     27.26 o
   6  -3  12        2.20        8.47     20.85 o
 -10  -2  12       26.01       47.55     37.83 o
  -9  -2  12        1.70        3.23      9.02 o
  -8  -2  12       22.80       47.36     19.84 o
  -7  -2  12        0.01        8.47     17.73 o
  -6  -2  12        8.63       18.66     13.20 o
  -5  -2  12        6.15        8.13     11.93 o
  -4  -2  12        2.16       11.50     14.50 o
  -3  -2  12      125.70      136.83     12.27 o
  -2  -2  12        1.36        3.89      9.39 o
  -1  -2  12       43.30       54.48     17.74 o
   0  -2  12        8.11       14.01     22.67 o
   1  -2  12       12.50       18.85     18.99 o
   2  -2  12       19.60       25.02     18.85 o
   3  -2  12        0.54       -3.57     30.85 o
   4  -2  12       41.05       61.39     21.64 o
   5  -2  12        5.60       15.66     21.65 o
   6  -2  12        1.69       -1.32      6.35 o
 -10  -1  12        0.85        5.17     21.45 o
  -9  -1  12        9.36       12.68     21.15 o
  -8  -1  12       18.13       30.25     18.21 o
  -7  -1  12        5.40       17.90     25.50 o
  -6  -1  12        1.32        8.02     15.48 o
  -5  -1  12        0.04        2.47     23.64 o
  -4  -1  12       16.04       15.25     12.73 o
  -3  -1  12       69.47       59.96     13.10 o
  -2  -1  12        5.94       -0.19      7.24 o
  -1  -1  12        0.56        9.73     14.54 o
   0  -1  12        1.40       13.15     18.49 o
   1  -1  12        0.54        2.36      8.32 o
   2  -1  12        0.71       -3.82     19.10 o
   3  -1  12        0.95        7.05     15.05 o
   4  -1  12        3.85        5.03     15.41 o
   5  -1  12        9.33       -1.11      9.85 o
   6  -1  12        0.15        5.62     12.65 o
   7  -1  12        4.55        7.19     17.26 o
 -11   0  12        0.00       18.22     37.66 o
 -10   0  12        5.64       10.68     18.61 o
  -9   0  12        0.15        0.78      5.01 o
  -8   0  12        0.95       15.44     15.51 o
  -7   0  12        3.70       21.00     17.98 o
  -6   0  12        1.45        9.79      9.91 o
  -5   0  12        2.08        6.61     16.62 o
  -4   0  12       41.17       36.77     11.86 o
  -3   0  12        7.94       17.29     14.41 o
  -2   0  12       26.29       44.38      9.74 o
  -1   0  12        0.14        5.87     13.48 o
   0   0  12        5.73       -4.31     17.20 o
   1   0  12        0.03        0.33      2.17 o
   2   0  12       21.16       19.82     19.71 o
   3   0  12        0.45      -14.45     15.34 o
   4   0  12        0.22        1.39     91.78 o
   5   0  12        1.47        0.46      4.92 o
   6   0  12        0.17        2.67     22.83 o
   7   0  12        0.01        3.52     25.24 o
 -11   1  12        0.41        8.89     25.12 o
 -10   1  12       52.38      101.54     22.36 o
  -9   1  12        6.23       -0.29      5.51 o
  -8   1  12        1.13        4.64     17.07 o
  -7   1  12        0.07        4.91     10.88 o
  -6   1  12        0.64        8.06     14.81 o
  -5   1  12        0.36       12.95     14.41 o
  -4   1  12        0.16        6.31     15.46 o
  -3   1  12        2.35        7.12      6.59 o
  -2   1  12       10.40       15.82     11.41 o
  -1   1  12        2.03        0.78      7.47 o
   0   1  12        5.45       -1.02      8.36 o
   1   1  12        0.08       -2.51     38.50 o
   2   1  12        1.33       11.83     24.85 o
   3   1  12        6.84        2.38      9.06 o
   4   1  12        0.63       -7.22     15.20 o
   5   1  12        1.20       -2.81    928.30 o
   6   1  12        2.68        8.22     26.52 o
   7   1  12        0.01       11.04     20.95 o
 -10   2  12        0.00       -3.62     23.38 o
  -9   2  12        5.91        4.42      8.99 o
  -8   2  12       20.04       25.14     15.00 o
  -7   2  12        1.61       -4.75     17.47 o
  -6   2  12       14.47        8.28     15.39 o
  -5   2  12        0.15       -7.35     16.89 o
  -4   2  12        6.49        7.35     16.84 o
  -3   2  12       16.84       12.89     12.34 o
  -2   2  12       21.38       21.34     12.04 o
  -1   2  12        0.69       13.97      9.93 o
   0   2  12        0.33        9.87     11.50 o
   1   2  12       21.28       27.80     19.87 o
   2   2  12       15.48       23.77     20.40 o
   3   2  12       10.63       27.67     20.32 o
   4   2  12        0.47       13.07     19.92 o
   5   2  12        0.00       -8.16     24.93 o
   6   2  12        0.07       -4.51     21.89 o
 -10   3  12        4.02       -4.19     17.97 o
  -9   3  12        0.23        7.31     13.18 o
  -8   3  12       34.72       38.65     20.22 o
  -7   3  12        0.27       -1.47      7.25 o
  -6   3  12        0.01        1.45      6.21 o
  -5   3  12        2.38       -3.07     26.35 o
  -4   3  12        6.49        7.80     11.12 o
  -3   3  12        0.13        8.22     14.31 o
  -2   3  12       18.58       25.61     11.34 o
  -1   3  12        4.97        4.80      7.37 o
   0   3  12        4.07       20.43     17.28 o
   1   3  12        9.86       18.13     23.38 o
   2   3  12        8.94       16.28     19.98 o
   3   3  12        9.77       16.73     29.72 o
   4   3  12        0.00        9.89     20.70 o
   5   3  12        3.81       26.69     27.58 o
   6   3  12        4.30        4.94     33.83 o
  -9   4  12        6.33        4.13     13.24 o
  -8   4  12       15.74       18.74     15.36 o
  -7   4  12        0.18        9.93     13.63 o
  -6   4  12        9.39       10.86     15.91 o
  -5   4  12        0.00       -1.26      2.62 o
  -4   4  12       12.61       18.06     11.32 o
  -3   4  12       14.68       23.24     14.58 o
  -2   4  12       24.28       27.33     14.10 o
  -1   4  12       18.83       24.84     13.02 o
   0   4  12       18.65       22.86     21.64 o
   1   4  12       67.88       64.94     22.90 o
   2   4  12        5.92        7.96     19.13 o
   3   4  12        6.96        9.15     14.99 o
   4   4  12        1.51        9.13     11.93 o
   5   4  12        3.30       10.40     35.06 o
  -9   5  12       13.23       22.80     18.42 o
  -8   5  12       21.18       32.44     18.42 o
  -7   5  12        7.82        2.19     11.37 o
  -6   5  12        2.88       11.75     11.08 o
  -5   5  12        2.03        2.57      8.64 o
  -4   5  12        9.95        4.60     29.01 o
  -3   5  12        1.84       11.06      9.58 o
  -2   5  12        4.48        6.80     21.92 o
  -1   5  12        0.03        1.64      8.95 o
   0   5  12        3.21       19.81     43.74 o
   1   5  12        5.87       41.04     24.82 o
   2   5  12        4.39        0.92      7.66 o
   3   5  12        0.55       11.37     16.10 o
   4   5  12        4.62       19.77     24.97 o
  -9   6  12        0.49        3.70    205.86 o
  -8   6  12        0.52       10.74     20.72 o
  -7   6  12        5.97       12.76     17.29 o
  -6   6  12       16.24       21.49     15.00 o
  -5   6  12        0.77        6.89     15.57 o
  -4   6  12        0.54        2.94     16.35 o
  -3   6  12        1.78       11.49     10.69 o
  -2   6  12        9.09       13.69     11.91 o
  -1   6  12        1.61       -0.25      3.14 o
   0   6  12        9.56       18.76     32.19 o
   1   6  12       11.55       20.02     19.72 o
   2   6  12        1.34       -1.44     17.03 o
   3   6  12        2.93       16.75     18.83 o
   4   6  12        0.41       10.09     22.87 o
  -8   7  12       15.73       34.38     27.07 o
  -7   7  12       23.58       31.30     19.55 o
  -6   7  12       35.79       34.65     17.79 o
  -5   7  12        2.15       -0.79      4.89 o
  -4   7  12        0.80        8.06     13.96 o
  -3   7  12       12.37       17.69     15.66 o
  -2   7  12        2.03       -0.81      4.04 o
  -1   7  12        0.52       21.23     23.88 o
   0   7  12       11.88       13.43     26.41 o
   1   7  12        7.99       22.83     18.41 o
   2   7  12       11.63       13.84     20.76 o
   3   7  12        4.00       -5.82     42.27 o
  -7   8  12       10.95       24.80     23.16 o
  -6   8  12       18.68       27.72     17.65 o
  -5   8  12        7.64        8.03     14.96 o
  -4   8  12        0.14        9.42     15.08 o
  -3   8  12        1.20        0.16      9.01 o
  -2   8  12        0.00        6.08     10.72 o
  -1   8  12        0.69       -3.08     30.16 o
   0   8  12        0.64        7.27     17.19 o
   1   8  12       10.99       16.21     20.15 o
  -6   9  12        4.51        1.81      8.76 o
  -5   9  12        5.03       -7.30     16.66 o
  -4   9  12        1.93       14.15     20.28 o
  -3   9  12       11.17       -8.26     20.93 o
  -2   9  12        0.48        0.27     11.10 o
  -1   9  12        0.61       22.10     21.48 o
  -5  10  12        0.23        7.78     13.17 o
  -4  10  12        1.62       -3.01      7.92 o
  -3  10  12        4.33        9.02     15.12 o
  -2  10  12        0.72        6.78     28.32 o
  -2  -9  13        0.65        3.50     22.41 o
  -1  -9  13        0.00        1.22      6.59 o
   0  -9  13        2.34       -6.02     22.61 o
   1  -9  13        3.05        2.50     14.91 o
  -3  -8  13       13.47       36.01     32.75 o
  -2  -8  13        0.05        5.06     24.02 o
  -1  -8  13        0.60       -0.15     17.12 o
   0  -8  13        0.00        2.19     15.63 o
   1  -8  13        1.21       10.49     35.62 o
   2  -8  13       22.80       32.06     18.35 o
  -4  -7  13       11.94       29.59     30.46 o
  -3  -7  13        0.01       10.34    126.99 o
  -2  -7  13        0.96        2.60    206.33 o
  -1  -7  13        1.27        8.77     27.09 o
   0  -7  13        0.46       -3.60     16.14 o
   1  -7  13        0.10        7.93     14.33 o
   2  -7  13        0.58       -0.76      3.00 o
   3  -7  13        0.26       -8.07     50.61 o
  -5  -6  13        1.35       16.31     25.55 o
  -4  -6  13        1.74        4.55     19.22 o
  -3  -6  13       14.81       27.44     24.78 o
  -2  -6  13        0.99       -9.86     87.64 o
  -1  -6  13        8.61       13.89     21.56 o
   0  -6  13        0.51        2.38     20.38 o
   1  -6  13        2.43        9.69     22.13 o
   2  -6  13       17.43       20.93     23.67 o
   3  -6  13        1.16        3.66      5.22 o
   4  -6  13        1.92       19.25     28.77 o
  -6  -5  13       16.58       23.36     25.56 o
  -5  -5  13        0.00       -0.36      2.01 o
  -4  -5  13       13.83       14.60     28.46 o
  -3  -5  13        4.60       24.31     25.71 o
  -2  -5  13        1.80        9.35     24.56 o
  -1  -5  13        0.03        3.46     23.63 o
   0  -5  13       14.91        7.61     18.02 o
   1  -5  13        0.26        9.88     27.48 o
   2  -5  13        0.03        0.18    122.70 o
   3  -5  13        4.67        7.99     12.57 o
   4  -5  13       14.22       13.56     17.33 o
  -7  -4  13       10.19       20.61     30.93 o
  -6  -4  13        6.03       22.90     24.55 o
  -5  -4  13        4.35        5.74     17.58 o
  -4  -4  13       53.93       60.70     24.78 o
  -3  -4  13        4.15       14.08     17.11 o
  -2  -4  13        8.33        1.22     23.60 o
  -1  -4  13       13.17       34.71     22.14 o
   0  -4  13       22.07       36.19     22.52 o
   1  -4  13        0.21       20.06     24.94 o
   2  -4  13       24.02       34.02     24.14 o
   3  -4  13        3.30        1.09     22.23 o
   4  -4  13        9.77       21.40     17.55 o
  -8  -3  13        2.29        4.22    739.76 o
  -7  -3  13       13.14       18.08     24.37 o
  -6  -3  13        0.01        1.80    125.55 o
  -5  -3  13       38.39       46.41     24.93 o
  -4  -3  13        9.49       28.94     23.77 o
  -3  -3  13        0.13        5.01     16.86 o
  -2  -3  13       35.69       38.45     18.74 o
  -1  -3  13        0.05       15.03     20.97 o
   0  -3  13        2.39       11.61     17.17 o
   1  -3  13        2.76       -7.70     75.82 o
   2  -3  13        4.03        0.73      6.35 o
   3  -3  13        4.11        6.56     17.29 o
   4  -3  13        0.18        3.28     33.67 o
   5  -3  13        0.16       -1.07     18.88 o
  -8  -2  13        4.33        8.35     11.74 o
  -7  -2  13        2.37       19.39     17.46 o
  -6  -2  13        0.54        2.34      5.64 o
  -5  -2  13        0.08       18.11     12.71 o
  -4  -2  13        3.28        8.74     14.97 o
  -3  -2  13       31.83       36.68     16.12 o
  -2  -2  13       26.26       28.67     20.35 o
  -1  -2  13        2.65       15.34     18.03 o
   0  -2  13        4.12       -4.68     39.71 o
   1  -2  13        3.82       22.75     23.21 o
   2  -2  13        8.88       19.33     24.50 o
   3  -2  13        6.27        5.89     31.80 o
   4  -2  13        0.00        6.71     36.46 o
   5  -2  13        5.58       12.57     19.65 o
   6  -2  13        1.08       11.12     76.87 o
  -9  -1  13        7.55        4.81    705.72 o
  -8  -1  13       12.48        7.37     32.32 o
  -7  -1  13        1.44        6.83     13.41 o
  -6  -1  13       10.30       23.46     18.78 o
  -5  -1  13       18.99       26.73     16.43 o
  -4  -1  13       27.24       31.41     17.16 o
  -3  -1  13        1.67        5.16      9.31 o
  -2  -1  13      118.80      134.86     12.26 o
  -1  -1  13       45.83       60.15     14.56 o
   0  -1  13        0.09        4.95     10.93 o
   1  -1  13       11.64       27.54     18.20 o
   2  -1  13        0.21        0.00      0.06 o
   3  -1  13       15.54        7.39     23.32 o
   4  -1  13        2.27       11.90     36.25 o
   5  -1  13        1.96      -13.42     67.70 o
   6  -1  13       14.98       38.39     25.39 o
  -9   0  13       28.68       46.36     31.19 o
  -8   0  13       10.03       31.01     19.74 o
  -7   0  13       17.34       13.75     21.42 o
  -6   0  13        0.42       16.24     15.46 o
  -5   0  13        0.14        2.80      4.55 o
  -4   0  13        4.16        6.22     16.18 o
  -3   0  13        4.42        5.44     11.35 o
  -2   0  13       45.75       51.39     13.02 o
  -1   0  13       18.97       18.33     13.65 o
   0   0  13        1.19        6.18     11.36 o
   1   0  13        1.16        3.56     22.85 o
   2   0  13        5.08       -2.46     29.73 o
   3   0  13        0.02        2.36    148.31 o
   4   0  13        0.61        8.58     16.79 o
   5   0  13        0.01       11.15     26.39 o
   6   0  13        9.71       25.29     32.44 o
 -10   1  13        4.61       10.27     18.46 o
  -9   1  13        1.08        4.66     15.33 o
  -8   1  13        9.86       21.65     29.86 o
  -7   1  13        1.00       -2.91     14.66 o
  -6   1  13       47.42       77.73     17.86 o
  -5   1  13        1.59        2.15     11.98 o
  -4   1  13        4.60        6.47      6.31 o
  -3   1  13       12.06       23.19     13.71 o
  -2   1  13        0.02        6.48      9.70 o
  -1   1  13        0.01        0.37     12.55 o
   0   1  13        1.04        6.68     13.33 o
   1   1  13        1.06       -2.61     16.20 o
   2   1  13        0.01       16.97     22.47 o
   3   1  13        0.00       21.18     26.53 o
   4   1  13       21.96       17.42     30.22 o
   5   1  13        0.28       20.42     36.39 o
 -10   2  13        7.81       31.17     36.22 o
  -9   2  13       10.23       23.59     21.73 o
  -8   2  13        0.04       18.22     15.19 o
  -7   2  13       10.83        4.88     13.74 o
  -6   2  13       10.52       16.01     16.68 o
  -5   2  13        2.48        6.81     11.48 o
  -4   2  13        0.58        0.38      1.75 o
  -3   2  13        0.70        2.16      4.46 o
  -2   2  13        0.11        9.80     12.47 o
  -1   2  13        0.00        5.84     10.35 o
   0   2  13        0.32       16.51     16.38 o
   1   2  13        4.70       25.85     25.06 o
   2   2  13       17.79       32.80     25.62 o
   3   2  13        0.16       18.19     22.55 o
   4   2  13       15.99       39.35     31.01 o
   5   2  13        0.28       10.48     24.04 o
 -10   3  13        1.62       16.49     36.91 o
  -9   3  13        0.83        8.48     24.94 o
  -8   3  13        0.29        7.10     19.26 o
  -7   3  13        1.02        5.33     11.00 o
  -6   3  13        2.33       19.73     16.16 o
  -5   3  13       30.09       38.61     15.77 o
  -4   3  13        0.65        4.04     20.33 o
  -3   3  13        5.50       11.41     13.90 o
  -2   3  13        1.66        1.41      3.01 o
  -1   3  13        0.89       11.59     14.57 o
   0   3  13        8.24       26.97     21.06 o
   1   3  13        0.24       17.19     20.82 o
   2   3  13       11.29       25.09     25.42 o
   3   3  13        0.16       13.31     20.29 o
   4   3  13        1.49       -4.82     13.49 o
  -9   4  13        0.19        5.76    250.36 o
  -8   4  13        4.09        6.80     34.18 o
  -7   4  13        6.35       -5.40     12.43 o
  -6   4  13        0.73        4.60     32.99 o
  -5   4  13        3.54        4.92     40.18 o
  -4   4  13        0.57        6.26     31.93 o
  -3   4  13        7.51        4.44     11.47 o
  -2   4  13       23.28       27.11     17.58 o
  -1   4  13       10.21       14.24     13.66 o
   0   4  13        0.23        7.74     17.67 o
   1   4  13        5.32       15.43     26.10 o
   2   4  13        8.60       28.73     27.36 o
   3   4  13        0.07       -2.66     12.74 o
  -9   5  13        2.19       11.52     52.03 o
  -8   5  13       11.43        1.14     15.71 o
  -7   5  13        9.90       20.39     20.06 o
  -6   5  13       13.29       18.81     25.89 o
  -5   5  13        6.14        0.61      5.99 o
  -4   5  13        6.59       12.41     12.83 o
  -3   5  13       12.50       21.52     16.24 o
  -2   5  13        1.10       13.34     22.12 o
  -1   5  13       10.37       18.57     17.31 o
   0   5  13       14.21       33.97     22.58 o
   1   5  13        0.01       -0.96     28.21 o
   2   5  13        0.47       19.75     15.17 o
   3   5  13        0.33        2.56     21.68 o
  -8   6  13        4.92       15.17     27.54 o
  -7   6  13        0.52        6.78     21.00 o
  -6   6  13        1.65       10.01     14.23 o
  -5   6  13        1.17       -0.73      6.08 o
  -4   6  13       14.94       15.88     15.95 o
  -3   6  13        0.59       10.62     16.75 o
  -2   6  13        2.29        5.28     13.70 o
  -1   6  13        0.18       -1.73     23.94 o
   0   6  13        2.91       12.51     22.28 o
   1   6  13        7.91        1.52      5.34 o
   2   6  13        0.11        5.07     22.43 o
   3   6  13        4.35        5.82     19.08 o
  -7   7  13       22.14       31.99     21.84 o
  -6   7  13        1.29       21.68     17.89 o
  -5   7  13        0.82        2.97     14.98 o
  -4   7  13        1.77        1.88      8.96 o
  -3   7  13        3.45        4.12     17.80 o
  -2   7  13        1.20        9.60     24.50 o
  -1   7  13        8.99       21.39     27.11 o
   0   7  13        9.20       29.50     33.89 o
   1   7  13        5.88        6.23     19.06 o
  -6   8  13        0.09        3.31      8.24 o
  -5   8  13        1.50       11.60     23.35 o
  -4   8  13        2.21        0.55      4.48 o
  -3   8  13        3.38        2.42     21.05 o
  -2   8  13        0.03       -1.87     15.56 o
  -1   8  13        2.84       -2.13    126.15 o
  -6   9  13        2.32        2.21     15.82 o
  -5   9  13        0.00       -8.45     23.44 o
  -4   9  13        2.65        5.20     17.43 o
  -3   9  13        1.11       -3.48    286.84 o
  -1  -8  14        4.32        6.06     88.83 o
   0  -8  14        1.30        5.51     14.27 o
   1  -8  14        0.03       27.89     30.64 o
  -2  -7  14        5.53        9.52     22.81 o
  -1  -7  14        0.16        6.97     30.59 o
   0  -7  14        1.48       11.04     43.90 o
   1  -7  14        0.85        2.02     12.71 o
   2  -7  14        0.01       11.29     43.29 o
  -3  -6  14        0.56       17.49     36.45 o
  -2  -6  14        0.82        3.32     30.52 o
  -1  -6  14        1.80       23.61     29.13 o
   0  -6  14        0.58       16.86     29.73 o
   1  -6  14        0.33       -5.31     31.55 o
   2  -6  14        0.12        5.48     10.47 o
   3  -6  14        5.97        7.86     30.13 o
  -4  -5  14        1.57       13.69     21.06 o
  -3  -5  14        5.49        0.68     12.27 o
  -2  -5  14        0.80       23.65     37.46 o
  -1  -5  14       44.60       46.38     29.00 o
   0  -5  14        1.52        1.24      7.49 o
   1  -5  14        0.10        8.20     21.95 o
   2  -5  14        5.17       -2.56     32.93 o
   3  -5  14        0.01       -2.48     11.95 o
  -5  -4  14        3.65       -4.68     20.26 o
  -4  -4  14        3.82       12.03     29.85 o
  -3  -4  14       12.97       32.62     24.56 o
  -2  -4  14        5.60       -3.86     81.43 o
  -1  -4  14        4.96       -5.75    376.37 o
   0  -4  14        0.19        9.34     40.57 o
   1  -4  14        0.27       27.53     33.86 o
   2  -4  14        3.75       10.30     36.28 o
   3  -4  14        2.34        1.75      7.90 o
   4  -4  14        9.97        9.52     38.77 o
  -6  -3  14       17.88       21.23     25.35 o
  -5  -3  14        3.75        2.22     41.45 o
  -4  -3  14        3.28       20.53     19.38 o
  -3  -3  14       35.84       50.01     25.06 o
  -2  -3  14        0.13       -5.28     57.85 o
  -1  -3  14       51.15       74.82     18.29 o
   0  -3  14        4.71        7.57     15.51 o
   1  -3  14        2.07        2.96     14.73 o
   2  -3  14        1.29       -0.83      7.76 o
   3  -3  14       20.45       10.73     26.17 o
   4  -3  14       15.09       32.88     25.73 o
  -7  -2  14        0.01        3.79      7.30 o
  -6  -2  14        3.52       14.27     19.58 o
  -5  -2  14        8.30       20.55     29.73 o
  -4  -2  14        0.48        2.28      6.95 o
  -3  -2  14       10.47       11.92     23.79 o
  -2  -2  14       15.67        8.63     34.36 o
  -1  -2  14        0.00       11.77     24.50 o
   0  -2  14        6.63        9.18     27.52 o
   1  -2  14       20.62       35.44     23.81 o
   2  -2  14        1.82        9.52     38.46 o
   3  -2  14        1.13        4.19     17.65 o
   4  -2  14        6.10       12.10     21.95 o
   5  -2  14        5.23       11.74     31.30 o
  -7  -1  14        0.01        2.51     12.81 o
  -6  -1  14        2.59       14.14     16.10 o
  -5  -1  14        3.49        7.46     14.50 o
  -4  -1  14        7.45       16.34     16.53 o
  -3  -1  14       25.22       21.28     16.50 o
  -2  -1  14        3.86        3.61      4.43 o
  -1  -1  14        0.04       23.14     22.16 o
   0  -1  14        3.04       18.30     21.57 o
   1  -1  14        0.01        3.78     17.61 o
   2  -1  14        0.01       -6.21     16.21 o
   3  -1  14        1.25        1.75   2222.67 o
   4  -1  14        8.32        4.31     23.68 o
  -8   0  14        3.53       23.59     31.14 o
  -7   0  14        1.09        6.92     14.56 o
  -6   0  14        0.36        6.19     13.39 o
  -5   0  14        0.14       14.54     22.85 o
  -4   0  14        7.11        6.58     12.09 o
  -3   0  14       19.30       26.10     14.63 o
  -2   0  14       50.65       68.68     15.51 o
  -1   0  14        9.24       11.85     19.95 o
   0   0  14        1.51        9.29     21.46 o
   1   0  14       10.00       25.73     27.70 o
   2   0  14        2.29       23.29     24.98 o
   3   0  14       15.85       30.09     34.78 o
   4   0  14        0.00        3.85     19.94 o
  -8   1  14        0.08       11.84     49.56 o
  -7   1  14        1.96       15.78     24.42 o
  -6   1  14        0.16        1.55     17.03 o
  -5   1  14        0.71        2.25      3.89 o
  -4   1  14        1.76        0.55     12.47 o
  -3   1  14        2.28        8.11     12.27 o
  -2   1  14       46.00       67.74     18.54 o
  -1   1  14        5.69       16.76     50.24 o
   0   1  14        1.60        4.42     58.05 o
   1   1  14        2.86       -2.48    156.57 o
   2   1  14        2.00       -9.10     25.97 o
   3   1  14        8.73       20.97     25.37 o
  -8   2  14        8.04       26.55     29.27 o
  -7   2  14        4.02       13.91     24.98 o
  -6   2  14        0.93       11.47     27.86 o
  -5   2  14        4.46        5.42     11.55 o
  -4   2  14        1.14       -2.25      6.42 o
  -3   2  14        0.43        5.65     25.93 o
  -2   2  14       16.60       29.84     17.54 o
  -1   2  14        0.05        6.88     29.87 o
   0   2  14       10.78       12.27     17.77 o
   1   2  14       19.43       45.76     25.87 o
   2   2  14        0.66        5.38    286.49 o
   3   2  14       28.44       38.12     36.05 o
  -9   3  14        0.06        8.10     20.18 o
  -8   3  14        2.65        5.84     20.50 o
  -7   3  14       24.49       53.16     20.97 o
  -6   3  14        0.90        9.36     11.85 o
  -5   3  14        1.48       -0.30     12.14 o
  -4   3  14        6.76       13.93     16.50 o
  -3   3  14        1.04        2.36      6.32 o
  -2   3  14       19.72       27.88     15.84 o
  -1   3  14        0.49        3.03     18.99 o
   0   3  14        0.82       20.46     35.02 o
   1   3  14       13.51       22.91     24.61 o
   2   3  14        0.02        1.64     14.22 o
  -9   4  14        0.00       -9.59     28.39 o
  -8   4  14        0.53        8.79     37.31 o
  -7   4  14        0.12       -2.80      9.43 o
  -6   4  14        1.38       12.41     17.79 o
  -5   4  14        1.78        3.70     15.23 o
  -4   4  14        0.06       13.43     17.88 o
  -3   4  14        0.47        4.14     11.79 o
  -2   4  14        0.01        6.40     22.89 o
  -1   4  14        8.84       15.03     26.85 o
   0   4  14       24.63       66.58     31.26 o
   1   4  14        0.05        1.89     11.78 o
  -8   5  14        9.33       15.78     36.59 o
  -7   5  14        6.81        4.80     15.98 o
  -6   5  14        3.20       17.44     17.61 o
  -5   5  14        1.70        3.50     22.83 o
  -4   5  14        0.00       -1.79     12.95 o
  -3   5  14        0.06        9.26     24.37 o
  -2   5  14        0.11       -6.79     87.75 o
  -1   5  14        0.06       14.64     24.55 o
   0   5  14        0.19       21.86     29.65 o
   2   5  14        0.03       -4.73     48.47 o
  -7   6  14        3.87       -7.52     23.11 o
  -6   6  14        1.06        0.61     17.84 o
  -5   6  14        2.68        1.94      8.93 o
  -4   6  14        0.88       -2.11     20.61 o
  -3   6  14        1.06        0.62      4.43 o
  -2   6  14        0.40        5.19     13.12 o
  -1   6  14        0.05       -0.34      1.62 o
  -7   7  14        9.21       12.49     47.46 o
  -6   7  14        3.65       23.16     32.70 o
  -5   7  14       14.78       15.43     29.05 o
  -4   7  14        3.64       28.72     22.05 o
  -3   7  14        0.35       15.85     52.21 o
  -4   8  14        0.80       16.32     25.72 o
   0  -5  15       15.94       30.47     35.44 o
   1  -5  15        0.04       -4.63     52.79 o
  -2  -4  15       17.99       17.77     38.71 o
  -1  -4  15        4.08        8.05     28.48 o
   0  -4  15        0.66       18.61     25.83 o
   1  -4  15        6.46       11.78     26.51 o
   2  -4  15        5.16        8.16     18.92 o
  -3  -3  15        1.86      -12.76     26.39 o
  -2  -3  15        0.06        4.25      7.30 o
  -1  -3  15        2.40       13.64     34.39 o
   0  -3  15        3.30        4.15     18.32 o
   1  -3  15        5.94        8.31     29.09 o
   2  -3  15        0.18       -1.31     12.03 o
  -4  -2  15        0.35       -5.96     20.70 o
  -3  -2  15        0.06       -3.76     42.08 o
  -2  -2  15        7.15       28.72     37.50 o
  -1  -2  15        2.28        4.19     27.93 o
   0  -2  15        1.66       -2.00     25.92 o
   1  -2  15        0.07       11.26     47.72 o
   2  -2  15        0.48       11.10     33.99 o
  -6  -1  15        0.09        5.11     22.54 o
  -5  -1  15        0.36        5.83     16.00 o
  -4  -1  15        0.26       -0.76     14.24 o
  -3  -1  15        4.47       -4.90     12.69 o
  -2  -1  15        0.23        3.01     16.86 o
  -1  -1  15        1.23        1.28      8.20 o
   0  -1  15        7.87       10.11     33.41 o
   1  -1  15        4.33        0.53     16.03 o
  -6   0  15        4.47        5.26     22.95 o
  -5   0  15        0.00        7.84     12.99 o
  -4   0  15       25.64       14.32     18.37 o
  -3   0  15        9.45        0.75     15.63 o
  -2   0  15        1.65       -2.47     15.89 o
  -1   0  15        8.83        9.43     83.99 o
   0   0  15        3.59       18.84     32.21 o
   1   0  15       10.45       37.97     29.63 o
  -6   1  15        1.58        1.14      4.07 o
  -5   1  15        0.56       11.07     17.18 o
  -4   1  15        0.54       22.80     23.87 o
  -3   1  15       15.91       24.10     18.72 o
  -2   1  15        0.00       11.46     22.57 o
  -1   1  15       24.82       20.40     32.76 o
   0   1  15        2.40        3.47     48.70 o
  -6   2  15       10.89       15.60     23.14 o
  -5   2  15        0.07        7.72     13.64 o
  -4   2  15       23.37       28.74     20.54 o
  -3   2  15        7.26       21.89     21.07 o
  -2   2  15        0.14       -1.85      7.41 o
  -1   2  15       14.57       34.78     30.31 o
   0   2  15        4.74       24.25     26.26 o
  -6   3  15        9.70       21.51     21.11 o
  -5   3  15        7.54       14.03     24.73 o
  -4   3  15        2.25       14.66     32.39 o
  -3   3  15        0.54        0.10      2.58 o
  -2   3  15        0.23       25.68     30.76 o
  -1   3  15        6.06       -0.45     17.85 o
  -5   4  15       18.92       32.48     25.09 o
  -4   4  15        0.00        7.82     39.00 o
  -3   4  15        2.50        5.34     23.27 o
  -5   5  15        0.32       16.08     31.05 o
  -4   5  15        1.03       -1.41     16.43 o
  -4   6  15        1.70      -10.73     38.43 o
  -4   0  16        0.00       -1.87     13.30 o
  -3   0  16        8.66       12.15     24.75 o
  -4   1  16        0.06       12.05     29.05 o
  -4   2  16        2.31       -5.24     37.77 o
  -4   3  16        0.00        6.12     15.15 o
 
